# Supplementary material for: Redetermination of tamarugite, NaAl(SO4)2·6H2O
Source: Acta Crystallogr Sect E Struct Rep Online. 2013 Sep 21;69(Pt 10):i63–4. doi: 10.1107/S1600536813025154 (PMC3790334; doi:10.1107/S1600536813025154)
Supplement: Supplementary file 1 [file e-69-00i63-sup1.cif]

##############################################################################
#                                                                            #
# This CIF contains the data in a paper accepted for publication in          #
# Acta Crystallographica Section E. It conforms to the requirements of       #
# Notes for Authors for Acta Crystallographica Section E, and has been       #
# peer reviewed under the auspices of the IUCr Commission on Journals.       #
#                                                                            #
# Full details of the Crystallographic Information File format               #
# are given in the paper "The Crystallographic Information File (CIF):       #
# a New Standard Archive File for Crystallography" by S. R. Hall, F. H.      #
# Allen and I. D. Brown [Acta Cryst. (1991), A47, 655-685].                  #
#                                                                            #
# The current version of the core CIF dictionary is obtainable from          #
# ftp://ftp.iucr.org/pub/cif_core.dic.                                       #
#                                                                            #
# Software is freely available for graphical display of the structure(s)     #
# in this CIF. For information consult the CIF software page                 #
# http://www.iucr.org/resources/cif/software.                                #
#                                                                            #
# This file may be used for bona fide research purposes within the           #
# scientific community so long as proper attribution is given to the journal # 
# article from which it was obtained.                                        #
#                                                                            #
##############################################################################
data_I
_database_code_depnum_ccdc_archive 'CCDC 960270'
_audit_creation_method     SHELXL-97
_chemical_name_systematic
;
Sodium aluminium bis(sulfate) hexahydrate
;
_chemical_name_common     'Tamarugite'
_chemical_formula_moiety     'Al H12 O6, 2(O4 S), Na '
_chemical_formula_sum     'Al H12 Na O14 S2 '
_chemical_formula_iupac     'Na Al (S O4)2 , 6H2 O'
_chemical_formula_weight     350.19
_chemical_melting_point     ?
_symmetry_cell_setting     monoclinic
_symmetry_space_group_name_H-M     'P 21/a '
_symmetry_space_group_name_Hall     '-P 2yab  '
loop_
    _symmetry_equiv_pos_as_xyz
    'x, y, z'
    'x+1/2, -y+1/2, z'
    '-x, -y, -z'
    '-x-1/2, y-1/2, -z'
_cell_length_a     7.3847(3)
_cell_length_b     25.2814(15)
_cell_length_c     6.1097(3)
_cell_angle_alpha     90.00
_cell_angle_beta     94.85(2)
_cell_angle_gamma     90.00
_cell_volume     1136.57(10)
_cell_formula_units_Z     4
_cell_measurement_reflns_used     8192
_cell_measurement_theta_min     2.5
_cell_measurement_theta_max     30.0
_cell_measurement_temperature     295(2)
_cell_special_details     ?
_exptl_crystal_description     'prism'
_exptl_crystal_colour     'colourless'
_exptl_crystal_size_max     0.48
_exptl_crystal_size_mid     0.25
_exptl_crystal_size_min     0.20
_exptl_crystal_density_diffrn     2.047
_exptl_crystal_density_meas     ?
_exptl_crystal_density_method     'not measured'
_exptl_crystal_F_000     720
_exptl_absorpt_coefficient_mu     0.659
_exptl_absorpt_correction_type     multi-scan
_exptl_absorpt_process_details     '(SADABS; Bruker, 1999)'
_exptl_absorpt_correction_T_min     0.74
_exptl_absorpt_correction_T_max     0.88
_exptl_special_details     ?
_diffrn_ambient_temperature     295(2)
_diffrn_radiation_type     MoK\a
_diffrn_radiation_wavelength     0.71073
_diffrn_radiation_source     'fine-focus sealed tube'
_diffrn_radiation_monochromator     graphite
_diffrn_measurement_device_type     'Bruker SMART CCD'
_diffrn_measurement_method     '\w and \f scans'
_diffrn_reflns_number     17967
_diffrn_reflns_av_R_equivalents     0.0292
_diffrn_reflns_av_sigmaI/netI     0.0209
_diffrn_reflns_theta_min     1.61
_diffrn_reflns_theta_max     30.06
_diffrn_reflns_theta_full     30.06
_diffrn_measured_fraction_theta_max     0.995
_diffrn_measured_fraction_theta_full     0.995
_diffrn_reflns_limit_h_min     -10
_diffrn_reflns_limit_h_max     10
_diffrn_reflns_limit_k_min     -35
_diffrn_reflns_limit_k_max     35
_diffrn_reflns_limit_l_min     -8
_diffrn_reflns_limit_l_max     8
_refine_special_details
;
Refinement of <i>F</i>^2^ against ALL reflections. The weighted <i>R</i>-factor
<i>wR</i> and goodness of fit <i>S</i> are based on <i>F</i>^2^, conventional
<i>R</i>-factors <i>R</i> are based on <i>F</i>, with <i>F</i> set to zero for
negative <i>F</i>^2^. The threshold expression of <i>F</i>^2^ >
\s(<i>F</i>^2^) is used only for calculating <i>R</i>-factors(gt) <i>etc</i>.
and is not relevant to the choice of reflections for refinement.
<i>R</i>-factors based on <i>F</i>^2^ are statistically about twice as large
as those based on <i>F</i>, and <i>R</i>- factors based on ALL data will be
even larger.
;
_reflns_number_total     3316
_reflns_number_gt     2826
_reflns_threshold_expression     >2sigma(I)
_refine_ls_structure_factor_coef     Fsqd
_refine_ls_matrix_type     full
_refine_ls_R_factor_all     0.0339
_refine_ls_R_factor_gt     0.0250
_refine_ls_wR_factor_gt     0.0582
_refine_ls_wR_factor_ref     0.0612
_refine_ls_goodness_of_fit_ref     1.141
_refine_ls_restrained_S_all     1.141
_refine_ls_number_reflns     3316
_refine_ls_number_parameters     194
_refine_ls_number_restraints     0
_refine_ls_hydrogen_treatment     constr
_refine_ls_weighting_scheme     calc
_refine_ls_weighting_details
         'calc w=1/[\s^2^(Fo^2^)+(0.0304P)^2^+0.1490P] where P=(Fo^2^+2Fc^2^)/3'
_atom_sites_solution_hydrogens     difmap
_atom_sites_solution_primary     direct
_atom_sites_solution_secondary     difmap
_refine_ls_shift/su_max     0.001
_refine_ls_shift/su_mean     0.000
_refine_diff_density_max     0.475
_refine_diff_density_min     -0.362
_refine_ls_extinction_method     SHELXL
_refine_ls_extinction_coef     0.0154(10)
_refine_ls_extinction_expression
                                  'Fc^*^=kFc[1+0.001xFc^2^\l^3^/sin(2\q)]^-1/4^'
loop_
    _atom_type_symbol
    _atom_type_description
    _atom_type_scat_dispersion_real
    _atom_type_scat_dispersion_imag
    _atom_type_scat_source
    'Na' 'Na' 0.0362 0.0249
                         'International Tables Vol C Tables 4.2.6.8 and 6.1.1.4'
    'Al' 'Al' 0.0645 0.0514
                         'International Tables Vol C Tables 4.2.6.8 and 6.1.1.4'
    'S' 'S' 0.1246 0.1234
                         'International Tables Vol C Tables 4.2.6.8 and 6.1.1.4'
    'O' 'O' 0.0106 0.0060
                         'International Tables Vol C Tables 4.2.6.8 and 6.1.1.4'
    'H' 'H' 0.0000 0.0000
                         'International Tables Vol C Tables 4.2.6.8 and 6.1.1.4'
_computing_data_collection     'SMART (Bruker, 1999)'
_computing_cell_refinement     'SAINT (Bruker, 1999)'
_computing_data_reduction     'SAINT (Bruker, 1999)'
_computing_structure_solution     'SHELXS97 (Sheldrick, 2008)'
_computing_structure_refinement     'SHELXL97 (Sheldrick, 2008)'
_computing_molecular_graphics     'DIAMOND (Brandenburg, 2012)'
_computing_publication_material
                        'SHELXL97 (Sheldrick, 2008) and publCIF (Westrip, 2010)'
loop_
    _atom_site_type_symbol
    _atom_site_label
    _atom_site_fract_x
    _atom_site_fract_y
    _atom_site_fract_z
    _atom_site_U_iso_or_equiv
    _atom_site_adp_type
    _atom_site_calc_flag
    _atom_site_refinement_flags
    _atom_site_occupancy
    _atom_site_symmetry_multiplicity
    _atom_site_disorder_assembly
    _atom_site_disorder_group
    Na Na 0.61674(8) 0.05252(2) 0.19574(9) 0.02332(13) Uani d . 1 1 . .
    Al Al 0.14270(5) 0.145043(15) 0.67813(6) 0.01380(9) Uani d . 1 1 . .
    S S1 0.64309(4) 0.183070(12) 0.20951(5) 0.01517(8) Uani d . 1 1 . .
    S S2 0.70759(4) 0.020635(12) 0.75101(5) 0.01550(8) Uani d . 1 1 . .
    O O1 0.56130(13) 0.22057(4) 0.04440(16) 0.0243(2) Uani d . 1 1 . .
    O O2 0.81572(14) 0.16235(5) 0.13994(16) 0.0289(2) Uani d . 1 1 . .
    O O3 0.51612(15) 0.13940(4) 0.23679(18) 0.0278(2) Uani d . 1 1 . .
    O O4 0.68102(15) 0.21088(4) 0.42206(16) 0.0265(2) Uani d . 1 1 . .
    O O5 0.70649(14) -0.03788(4) 0.73854(17) 0.0236(2) Uani d . 1 1 . .
    O O6 0.75440(14) 0.04265(4) 0.53995(15) 0.0264(2) Uani d . 1 1 . .
    O O7 0.52218(13) 0.03764(4) 0.79589(16) 0.0223(2) Uani d . 1 1 . .
    O O8 0.83689(14) 0.03868(4) 0.93065(16) 0.0253(2) Uani d . 1 1 . .
    O O9W 0.12417(13) 0.18649(4) 0.41967(15) 0.01999(19) Uani d G 1 1 . .
    H H9A 0.0410 0.1799 0.3314 0.036(5) Uiso d G 1 1 . .
    H H9B 0.1394 0.2178 0.4205 0.060(7) Uiso d G 1 1 . .
    O O10W 0.06021(14) 0.08844(4) 0.49795(18) 0.0246(2) Uani d G 1 1 . .
    H H10A 0.1292 0.0712 0.4331 0.040(6) Uiso d G 1 1 . .
    H H10B -0.0271 0.0706 0.5143 0.048(6) Uiso d G 1 1 . .
    O O11W 0.38482(13) 0.12715(4) 0.63708(16) 0.01946(19) Uani d G 1 1 . .
    H H11A 0.4237 0.0992 0.6801 0.042(6) Uiso d G 1 1 . .
    H H11B 0.4225 0.1328 0.5204 0.040(6) Uiso d G 1 1 . .
    O O12W -0.09652(13) 0.16350(4) 0.73114(15) 0.0214(2) Uani d G 1 1 . .
    H H12A -0.1675 0.1793 0.6492 0.045(6) Uiso d G 1 1 . .
    H H12B -0.1363 0.1624 0.8489 0.047(6) Uiso d G 1 1 . .
    O O13W 0.23469(14) 0.20302(4) 0.84445(17) 0.0256(2) Uani d G 1 1 . .
    H H13A 0.3364 0.2044 0.9006 0.046(6) Uiso d G 1 1 . .
    H H13B 0.1744 0.2237 0.9058 0.047(6) Uiso d G 1 1 . .
    O O14W 0.13788(16) 0.09989(5) 0.92728(18) 0.0325(3) Uani d G 1 1 . .
    H H14A 0.2199 0.0995 1.0216 0.073(8) Uiso d G 1 1 . .
    H H14B 0.0685 0.0768 0.9525 0.18(2) Uiso d G 1 1 . .
loop_
    _atom_site_aniso_label
    _atom_site_aniso_U_11
    _atom_site_aniso_U_22
    _atom_site_aniso_U_33
    _atom_site_aniso_U_12
    _atom_site_aniso_U_13
    _atom_site_aniso_U_23
    Na 0.0259(3) 0.0258(3) 0.0184(3) 0.0010(2) 0.0027(2) -0.0016(2)
    Al 0.01271(17) 0.01541(17) 0.01329(17) 0.00230(13) 0.00115(12) 0.00043(13)
    S1 0.01638(14) 0.01529(14) 0.01387(14) 0.00107(10) 0.00146(10) 0.00165(10)
    S2 0.01550(14) 0.01615(14) 0.01499(14) 0.00061(11) 0.00212(10) 0.00103(10)
    O1 0.0220(5) 0.0237(5) 0.0256(5) -0.0051(4) -0.0067(4) 0.0106(4)
    O2 0.0211(5) 0.0454(7) 0.0203(5) 0.0096(4) 0.0034(4) -0.0031(4)
    O3 0.0329(6) 0.0194(5) 0.0319(5) -0.0057(4) 0.0081(4) 0.0045(4)
    O4 0.0352(6) 0.0237(5) 0.0193(5) 0.0096(4) -0.0046(4) -0.0045(4)
    O5 0.0261(5) 0.0171(4) 0.0283(5) 0.0034(4) 0.0063(4) -0.0015(4)
    O6 0.0256(5) 0.0366(6) 0.0171(5) -0.0108(4) 0.0021(4) 0.0051(4)
    O7 0.0183(4) 0.0212(5) 0.0278(5) 0.0055(4) 0.0044(4) 0.0043(4)
    O8 0.0227(5) 0.0335(6) 0.0192(5) -0.0048(4) -0.0018(4) -0.0011(4)
    O9W 0.0221(5) 0.0184(5) 0.0188(5) -0.0015(4) -0.0020(4) 0.0039(3)
    O10W 0.0216(5) 0.0194(5) 0.0344(6) -0.0046(4) 0.0113(4) -0.0084(4)
    O11W 0.0171(4) 0.0198(5) 0.0222(5) 0.0050(3) 0.0056(4) 0.0032(4)
    O12W 0.0164(4) 0.0321(5) 0.0160(4) 0.0080(4) 0.0024(3) 0.0024(4)
    O13W 0.0164(5) 0.0289(5) 0.0305(5) 0.0057(4) -0.0050(4) -0.0138(4)
    O14W 0.0282(6) 0.0436(7) 0.0260(5) 0.0095(5) 0.0041(4) 0.0168(5)
_geom_special_details
;
All e.s.d.'s (except the e.s.d. in the dihedral angle between two l.s. planes)
are estimated using the full covariance matrix. The cell e.s.d.'s are taken
into account individually in the estimation of e.s.d.'s in distances, angles
and torsion angles; correlations between e.s.d.'s in cell parameters are only
used when they are defined by crystal symmetry. An approximate (isotropic)
treatment of cell e.s.d.'s is used for estimating e.s.d.'s involving l.s.
planes.
;
loop_
    _geom_bond_atom_site_label_1
    _geom_bond_atom_site_label_2
    _geom_bond_site_symmetry_2
    _geom_bond_distance
    _geom_bond_publ_flag
    Na O6 . 2.2709(11) y
    Na O3 . 2.3389(12) y
    Na O8 1_554 2.4153(12) y
    Na O5 3_656 2.4814(12) y
    Na O7 3_656 2.5020(11) y
    Na O7 1_554 2.5117(12) y
    Al O10W . 1.8755(10) y
    Al O13W . 1.8776(11) y
    Al O11W . 1.8816(10) y
    Al O12W . 1.8816(10) y
    Al O9W . 1.8904(10) y
    Al O14W . 1.9054(11) y
    S1 O3 . 1.4671(10) y
    S1 O2 . 1.4738(10) y
    S1 O1 . 1.4759(10) y
    S1 O4 . 1.4825(10) y
    S2 O8 . 1.4653(10) y
    S2 O6 . 1.4723(10) y
    S2 O5 . 1.4814(10) y
    S2 O7 . 1.4826(10) y
    O5 Na 3_656 2.4814(12) ?
    O7 Na 3_656 2.5020(11) ?
    O7 Na 1_556 2.5117(12) ?
    O8 Na 1_556 2.4153(12) ?
    O9W H9A . 0.80 ?
    O9W H9B . 0.80 ?
    O10W H10A . 0.80 ?
    O10W H10B . 0.80 ?
    O11W H11A . 0.80 ?
    O11W H11B . 0.80 ?
    O12W H12A . 0.80 ?
    O12W H12B . 0.80 ?
    O13W H13A . 0.80 ?
    O13W H13B . 0.80 ?
    O14W H14A . 0.80 ?
    O14W H14B . 0.80 ?
loop_
    _geom_angle_atom_site_label_1
    _geom_angle_atom_site_label_2
    _geom_angle_atom_site_label_3
    _geom_angle_site_symmetry_1
    _geom_angle_site_symmetry_3
    _geom_angle
    _geom_angle_publ_flag
    O6 Na O3 . . 97.20(4) ?
    O6 Na O8 . 1_554 109.33(4) ?
    O3 Na O8 . 1_554 116.48(4) ?
    O6 Na O5 . 3_656 101.25(4) ?
    O3 Na O5 . 3_656 78.70(4) ?
    O8 Na O5 1_554 3_656 142.95(4) ?
    O6 Na O7 . 3_656 91.90(4) ?
    O3 Na O7 . 3_656 135.96(4) ?
    O8 Na O7 1_554 3_656 100.49(4) ?
    O5 Na O7 3_656 3_656 57.26(3) ?
    O6 Na O7 . 1_554 161.83(5) ?
    O3 Na O7 . 1_554 100.38(4) ?
    O8 Na O7 1_554 1_554 58.24(3) ?
    O5 Na O7 3_656 1_554 86.73(4) ?
    O7 Na O7 3_656 1_554 78.62(4) ?
    O10W Al O13W . . 176.35(5) ?
    O10W Al O11W . . 90.20(5) ?
    O13W Al O11W . . 87.45(5) ?
    O10W Al O12W . . 91.56(5) ?
    O13W Al O12W . . 90.87(5) ?
    O11W Al O12W . . 177.69(5) ?
    O10W Al O9W . . 86.31(5) ?
    O13W Al O9W . . 90.96(5) ?
    O11W Al O9W . . 91.40(5) ?
    O12W Al O9W . . 90.21(5) ?
    O10W Al O14W . . 89.13(6) ?
    O13W Al O14W . . 93.76(6) ?
    O11W Al O14W . . 92.56(5) ?
    O12W Al O14W . . 85.98(5) ?
    O9W Al O14W . . 173.97(5) ?
    O3 S1 O2 . . 110.00(7) ?
    O3 S1 O1 . . 109.42(6) ?
    O2 S1 O1 . . 110.20(6) ?
    O3 S1 O4 . . 109.43(6) ?
    O2 S1 O4 . . 108.50(6) ?
    O1 S1 O4 . . 109.27(6) ?
    O8 S2 O6 . . 110.61(6) ?
    O8 S2 O5 . . 110.48(6) ?
    O6 S2 O5 . . 109.46(6) ?
    O8 S2 O7 . . 108.94(6) ?
    O6 S2 O7 . . 109.95(6) ?
    O5 S2 O7 . . 107.34(6) ?
    S1 O3 Na . . 118.86(6) ?
    S2 O5 Na . 3_656 98.15(5) ?
    S2 O6 Na . . 137.12(6) ?
    S2 O7 Na . 3_656 97.25(5) ?
    S2 O7 Na . 1_556 92.19(5) ?
    Na O7 Na 3_656 1_556 101.38(4) ?
    S2 O8 Na . 1_556 96.57(5) ?
    Al O9W H9A . . 116.5 ?
    Al O9W H9B . . 122.9 ?
    H9A O9W H9B . . 108.0 ?
    Al O10W H10A . . 121.1 ?
    Al O10W H10B . . 125.6 ?
    H10A O10W H10B . . 108.0 ?
    Al O11W H11A . . 119.2 ?
    Al O11W H11B . . 118.8 ?
    H11A O11W H11B . . 108.0 ?
    Al O12W H12A . . 126.2 ?
    Al O12W H12B . . 124.6 ?
    H12A O12W H12B . . 108.0 ?
    Al O13W H13A . . 123.4 ?
    Al O13W H13B . . 125.0 ?
    H13A O13W H13B . . 108.0 ?
    Al O14W H14A . . 121.3 ?
    Al O14W H14B . . 130.3 ?
    H14A O14W H14B . . 108.0 ?
loop_
    _geom_hbond_atom_site_label_D
    _geom_hbond_atom_site_label_H
    _geom_hbond_atom_site_label_A
    _geom_hbond_site_symmetry_A
    _geom_hbond_distance_DH
    _geom_hbond_distance_HA
    _geom_hbond_distance_DA
    _geom_hbond_angle_DHA
    O9W H9A O2 1_455 0.80 2.00 2.7971(15) 173.4
    O9W H9B O4 2_455 0.80 1.83 2.6282(14) 178.4
    O10W H10A O5 3_656 0.80 1.87 2.6665(14) 173.4
    O10W H10B O6 1_455 0.80 1.78 2.5697(14) 168.7
    O11W H11A O7 . 0.80 1.83 2.6315(14) 175.7
    O11W H11B O3 . 0.80 1.93 2.7236(14) 174.6
    O12W H12A O4 1_455 0.80 1.89 2.6787(14) 171.4
    O12W H12B O2 1_456 0.80 1.84 2.6330(14) 169.4
    O13W H13A O1 1_556 0.80 1.86 2.6474(14) 169.3
    O13W H13B O1 2_456 0.80 1.88 2.6698(14) 171.4
    O14W H14A O5 3_657 0.80 2.18 2.7478(15) 128.8
    O14W H14B O8 1_455 0.80 1.96 2.7100(17) 156.3
_iucr_refine_instructions_details
;
TITL Tamarugite, NaAl(SO4)2(H2O)6, from Mina Alcaparrosa, Chile
CELL .71073  7.3847  25.2814   6.1097  90.00   94.85   90.00
ZERR    4    0.0003   0.0015   0.0003   0.00    0.02    0.00
LATT 1
SYMM .5+x,.5-y,z
SFAC Na Al S O H
UNIT 4 4 8 56 48
ACTA
L.S. 10
FMAP 2
PLAN 20
BOND $H
htab
eqiv $1   x-1, y, z
eqiv $2   x-1/2, -y+1/2, z
eqiv $3   -x+1, -y, -z+1
eqiv $4   x-1, y, z+1
eqiv $5   x, y, z+1
eqiv $6   x-1/2, -y+1/2, z+1
eqiv $7   -x+1, -y, -z+2
eqiv $8   x, y, z+1
eqiv  $9   -x+1, -y, -z
eqiv  $10  x, y, z-1
free Na s2_$10
free Na s2_$3
free Na s1
free Na Na_$9
free  s1 Na
free  s2 Na_$5
free  s2 Na_$3
htab o9w    o2_$1
htab o9w    o4_$2
htab o10w   o5_$3
htab o10w   o6_$1
htab o11w   o7
htab o11w   o3
htab o12w   o4_$1
htab o12w   o2_$4
htab o13w   o1_$5
htab o13w   o1_$6
htab o14w   o5_$7
htab o14w   o8_$1
rem ---------------------------------------------------------------------
rem Prior to final refinement, the water molecules were geometrically
rem    idealized at O-H = 0.80 Angstroem and H-O-H = 108deg with the
rem    subsequent instructions. They were then refined as rigid H2O groups
rem    using AFIX 6 instructions separately for each water molecule.
rem DFIX 0.8 .0001 o9w h9a o9w h9b  o10w h10a o10w h10b  o11w h11a o11w h11b =
rem      o12w h12a o12w h12b  o13w h13a o13w h13b  o14w h14a o14w h14b
rem DFIX 1.2945 .0001 h9a h9b  h10a h10b  h11a h11b  h12a h12b  h13a h13b =
rem      h14a h14b
rem Please note: After applying AFIX 6 to the water molecules, e.s.d.s
rem      for some Al-O bond lengths and O-Al-O bond angles are removed
rem      by SHELXL97 in LST and CIF because of their small size.
rem      These numbers were regenerated with the help of DFIX restraints,
rem      which give identical results at the cost of 6x3 more refined
rem      parameters with high parameter correlations between x,y,z of the
rem      H atoms.
rem ---------------------------------------------------------------------
rem ---------------------------------------------------------------------
rem  Unit cell setting in space group P2(1)/a, atom designation of
rem    non-hydrogen atoms, and atom positions (except O5, which was
rem    shifted to x,y-1,z) were taken from Robinson & Fang (1969).
rem    Water oxygen atoms were renamed from O1w to O9w, O2w to O10w,
rem    etc.
rem ---------------------------------------------------------------------
WGHT    0.030400    0.149000
EXTI    0.015422
FVAR       0.57605
Na    1    0.616736    0.052523    0.195739    11.00000    0.02593    0.02576 =
         0.01841   -0.00157    0.00265    0.00100
AL    2    0.142704    0.145043    0.678125    11.00000    0.01271    0.01541 =
         0.01329    0.00043    0.00115    0.00230
S1    3    0.643088    0.183070    0.209508    11.00000    0.01638    0.01529 =
         0.01387    0.00165    0.00146    0.00107
S2    3    0.707592    0.020635    0.751015    11.00000    0.01550    0.01615 =
         0.01499    0.00103    0.00212    0.00061
O1    4    0.561300    0.220574    0.044401    11.00000    0.02197    0.02369 =
         0.02562    0.01064   -0.00672   -0.00508
O2    4    0.815721    0.162346    0.139937    11.00000    0.02115    0.04542 =
         0.02029   -0.00307    0.00339    0.00959
O3    4    0.516116    0.139398    0.236792    11.00000    0.03293    0.01936 =
         0.03194    0.00446    0.00810   -0.00566
O4    4    0.681022    0.210884    0.422058    11.00000    0.03525    0.02366 =
         0.01933   -0.00453   -0.00463    0.00961
O5    4    0.706486   -0.037883    0.738538    11.00000    0.02610    0.01708 =
         0.02831   -0.00153    0.00625    0.00341
O6    4    0.754401    0.042654    0.539954    11.00000    0.02556    0.03663 =
         0.01710    0.00506    0.00206   -0.01085
O7    4    0.522183    0.037643    0.795893    11.00000    0.01827    0.02122 =
         0.02781    0.00432    0.00444    0.00551
O8    4    0.836887    0.038678    0.930653    11.00000    0.02272    0.03347 =
         0.01919   -0.00110   -0.00184   -0.00480
AFIX   6
O9W   4    0.124174    0.186487    0.419665    11.00000    0.02214    0.01839 =
         0.01881    0.00386   -0.00198   -0.00150
H9A   5    0.040966    0.179937    0.331361    11.00000    0.03619
H9B   5    0.139433    0.217818    0.420538    11.00000    0.05966
AFIX   6
O10W  4    0.060210    0.088437    0.497948    11.00000    0.02157    0.01940 =
         0.03443   -0.00842    0.01134   -0.00458
H10A  5    0.129217    0.071223    0.433140    11.00000    0.03981
H10B  5   -0.027127    0.070607    0.514272    11.00000    0.04788
AFIX   6
O11W  4    0.384825    0.127151    0.637076    11.00000    0.01709    0.01981 =
         0.02217    0.00319    0.00563    0.00504
H11A  5    0.423735    0.099151    0.680101    11.00000    0.04241
H11B  5    0.422486    0.132821    0.520354    11.00000    0.04013
AFIX   6
O12W  4   -0.096523    0.163499    0.731136    11.00000    0.01640    0.03206 =
         0.01599    0.00240    0.00242    0.00798
H12A  5   -0.167461    0.179286    0.649199    11.00000    0.04549
H12B  5   -0.136295    0.162397    0.848850    11.00000    0.04704
AFIX   6
O13W  4    0.234688    0.203017    0.844446    11.00000    0.01636    0.02892 =
         0.03048   -0.01381   -0.00498    0.00570
H13A  5    0.336422    0.204445    0.900648    11.00000    0.04637
H13B  5    0.174390    0.223688    0.905784    11.00000    0.04707
AFIX   6
O14W  4    0.137880    0.099893    0.927280    11.00000    0.02817    0.04357 =
         0.02603    0.01677    0.00406    0.00953
H14A  5    0.219858    0.099460    1.021646    11.00000    0.07315
H14B  5    0.068492    0.076818    0.952506    11.00000    0.18489
HKLF 4
REM  Tamarugite Alcaparrosa Chile, NaAl(SO4)2(H2O)6, AMMIA54(1969) 19-30
REM R1 =  0.0250 for   2826 Fo > 4sig(Fo)  and  0.0339 for all   3316 data
REM    194 parameters refined using      0 restraints
END
WGHT      0.0325      0.2478
REM Highest difference peak  0.475,  deepest hole -0.362,  1-sigma level  0.058
Q1    1   0.2087  0.1225  0.9742  11.00000  0.05    0.48
Q2    1   0.0347  0.0716  0.9236  11.00000  0.05    0.35
Q3    1   0.7028 -0.0108  0.7370  11.00000  0.05    0.34
Q4    1   0.7279  0.0275  0.6340  11.00000  0.05    0.31
Q5    1   0.7269  0.1678  0.1638  11.00000  0.05    0.29
Q6    1   0.6137  0.0345  0.7870  11.00000  0.05    0.28
Q7    1   0.7678  0.0333  0.8398  11.00000  0.05    0.28
Q8    1   0.6212  0.2109  0.1341  11.00000  0.05    0.26
Q9    1   0.0834  0.0885  0.6254  11.00000  0.05    0.25
Q10   1   0.7427  0.1503  0.1128  11.00000  0.05    0.23
Q11   1   0.1225  0.1788  0.5636  11.00000  0.05    0.22
Q12   1   0.2726  0.1328  0.6266  11.00000  0.05    0.22
Q13   1   0.7359  0.2077  0.3395  11.00000  0.05    0.22
Q14   1   0.7767 -0.0228  0.7952  11.00000  0.05    0.21
Q15   1   0.6541  0.1930  0.3428  11.00000  0.05    0.21
Q16   1   0.5979  0.1474  0.2761  11.00000  0.05    0.21
Q17   1   0.6137  0.2089  0.3295  11.00000  0.05    0.20
Q18   1   0.5870  0.2045 -0.0157  11.00000  0.05    0.20
Q19   1   0.3786  0.2408  0.4539  11.00000  0.05    0.19
Q20   1   0.5231  0.1297  0.1191  11.00000  0.05    0.19
;
data_New_Global_Publ_Block
_journal_date_recd_electronic     2013-09-04
_journal_date_accepted     2013-09-10
_journal_name_full     'Acta Crystallographica, Section E'
_journal_year     2013
_journal_volume     69
_journal_issue     10
_journal_page_first     i63
_journal_page_last     i64
_journal_paper_category     QI
_journal_paper_doi     10.1107/S1600536813025154
_journal_coeditor_code     PJ2005
_publ_contact_author_name     'Kurt Mereiter'
_publ_contact_author_address
;
Institute of Chemical Technology and Analytics,
Vienna University of Technology,
Getreidemarkt 9/164SC, A-1060 Vienna, Austria
;
_publ_contact_author_email     'kurt.mereiter@tuwien.ac.at'
_publ_contact_author_fax     '43 1 58801 17199'
_publ_contact_author_phone     '43 1 58801 17111'
_publ_section_title
;
Redetermination of tamarugite, NaAl(SO~4~)~2~.6H~2~O
;
_publ_section_title_footnote     .
loop_
    _publ_author_name
    _publ_author_footnote
    _publ_author_address
    'Mereiter, Kurt' .
;
Institute of Chemical Technology and Analytics,
Vienna University of Technology,
Getreidemarkt 9/164SC, A-1060 Vienna, Austria
;
