# Supplementary material for: Redetermination of tamarugite, NaAl(SO4)2·6H2O
Source: Acta Crystallogr Sect E Struct Rep Online. 2013 Sep 21;69(Pt 10):i63–4. doi: 10.1107/S1600536813025154 (PMC3790334; doi:10.1107/S1600536813025154)
Supplement: Supplementary file 2 [file e-69-00i63-Isup2.hkl]

# 
# h,k,l, Fc-squared, Fo-squared, sigma(Fo-squared) and status flag 
# 
data_I
_shelx_title ' Tamarugite, NaAl(SO4)2(H2O)6' 
_shelx_refln_list_code          4 
_shelx_F_calc_maximum      191.92 
_exptl_crystal_F_000       720.00 
_reflns_d_resolution_high  0.7094 
 
loop_ 
 _symmetry_equiv_pos_as_xyz 
 'x, y, z' 
 'x+1/2, -y+1/2, z' 
 '-x, -y, -z' 
 '-x-1/2, y-1/2, -z' 
 
_cell_length_a     7.3847 
_cell_length_b    25.2814 
_cell_length_c     6.1097 
_cell_angle_alpha  90.000 
_cell_angle_beta   94.850 
_cell_angle_gamma  90.000 
 
_shelx_F_squared_multiplier     1.000 
 
loop_ 
 _refln_index_h 
 _refln_index_k 
 _refln_index_l 
 _refln_F_squared_calc 
 _refln_F_squared_meas 
 _refln_F_squared_sigma 
 _refln_observed_status 
   2   0   0     6852.77     6999.23     79.19 o 
   4   0   0     5655.59     5395.25     62.12 o 
   6   0   0      672.86      671.12     11.41 o 
   8   0   0      581.23      630.10     19.28 o 
  10   0   0       61.97       66.76     14.85 o 
   1   1   0      885.13      976.81      9.53 o 
   2   1   0    14495.08    14449.85    113.99 o 
   4   1   0      126.91      123.71      3.42 o 
   5   1   0     1219.79     1215.99     12.69 o 
   6   1   0      340.96      353.73      5.89 o 
   7   1   0      354.26      364.61      8.61 o 
   8   1   0      832.73      797.60     15.19 o 
   9   1   0      686.90      715.18     15.32 o 
  10   1   0      258.03      266.61     15.37 o 
   0   2   0      682.06      432.58    120.09 o 
   2   2   0      926.39     1002.59     10.29 o 
   3   2   0      329.97      311.93      4.36 o 
   4   2   0     2519.90     2643.21     24.13 o 
   5   2   0       77.99       88.69      3.94 o 
   6   2   0       49.05       50.76      3.84 o 
   7   2   0      232.60      212.72      7.41 o 
   8   2   0       97.91      101.87      8.96 o 
   9   2   0       87.18       83.62      9.57 o 
  10   2   0      428.79      435.53     14.31 o 
   1   3   0     1784.70     1778.35     20.56 o 
   2   3   0        0.43        2.46      2.00 o 
   3   3   0     3455.33     3508.83     29.05 o 
   4   3   0      716.99      796.96      8.34 o 
   5   3   0      387.86      417.34      5.88 o 
   6   3   0       31.56       30.60      3.76 o 
   7   3   0      799.17      748.75     12.02 o 
   8   3   0        7.43       15.24      6.85 o 
   9   3   0      536.63      521.63     21.89 o 
  10   3   0       52.27       79.61     11.31 o 
   0   4   0      198.49      163.34      3.79 o 
   1   4   0       99.84      102.03      2.42 o 
   2   4   0     6140.17     6216.56     61.65 o 
   3   4   0     1917.08     1946.46     18.09 o 
   4   4   0     5623.19     5534.64     47.91 o 
   5   4   0      226.21      226.34      4.60 o 
   6   4   0      195.25      189.54      4.84 o 
   7   4   0      537.53      539.22     10.13 o 
   8   4   0      591.54      607.94     13.11 o 
   9   4   0       67.78       69.09      9.28 o 
  10   4   0      185.00      204.19     12.50 o 
   1   5   0     3747.36     3985.01     32.50 o 
   2   5   0     1002.90      964.45     11.46 o 
   3   5   0     1423.73     1394.95     12.72 o 
   4   5   0     1648.92     1745.51     16.98 o 
   5   5   0      771.94      750.05      8.36 o 
   6   5   0      762.59      759.88      8.84 o 
   7   5   0        5.21        9.05      5.35 o 
   8   5   0     1326.62     1227.09    215.84 o 
   9   5   0      108.80       97.24      9.74 o 
  10   5   0        3.32       -3.29      8.32 o 
   0   6   0    17574.11    17312.91    203.25 o 
   1   6   0    20217.25    21047.46    165.34 o 
   2   6   0     3788.71     3748.92     30.84 o 
   3   6   0     3871.95     4062.27     36.79 o 
   4   6   0      704.80      681.63      7.57 o 
   5   6   0     1906.29     1901.71     17.18 o 
   6   6   0      993.71      989.84     10.63 o 
   7   6   0       19.79        7.71      5.12 o 
   8   6   0      145.61      144.43      8.84 o 
   9   6   0      248.42      237.80     11.27 o 
  10   6   0        9.75       17.21      9.38 o 
   1   7   0      209.95      256.16      3.75 o 
   2   7   0     1236.34     1053.57     10.31 o 
   3   7   0     2691.45     2825.37     26.78 o 
   4   7   0       71.17       62.64      3.28 o 
   5   7   0      747.53      797.95     10.11 o 
   6   7   0      548.62      542.14      7.38 o 
   7   7   0      730.11      769.20     12.46 o 
   8   7   0        3.14        0.01      6.42 o 
   9   7   0      263.28      252.66     11.63 o 
  10   7   0      616.87      650.84     17.44 o 
   0   8   0     9760.38     9842.78    116.15 o 
   1   8   0    11035.33    10702.82     84.93 o 
   2   8   0      847.51      970.12      9.38 o 
   3   8   0        6.94        5.01      2.44 o 
   4   8   0     1180.36     1220.31     15.11 o 
   5   8   0      435.51      477.35     10.51 o 
   6   8   0        2.55        2.95      3.41 o 
   7   8   0       10.33       11.58      5.38 o 
   8   8   0      196.49      196.49      9.63 o 
   9   8   0       10.03        5.56     10.14 o 
  10   8   0      178.69      190.17     12.92 o 
   1   9   0      481.81      520.54      6.37 o 
   2   9   0     4796.95     5037.81     41.01 o 
   3   9   0      384.87      454.73      5.80 o 
   4   9   0        5.55       11.69      2.89 o 
   5   9   0      172.02      179.53      4.61 o 
   6   9   0      674.86      662.96     10.95 o 
   7   9   0      545.52      523.71     15.55 o 
   8   9   0        8.58       11.83      8.28 o 
   9   9   0       21.27       24.98      8.92 o 
  10   9   0       23.22       30.17     10.29 o 
   0  10   0     2142.15     2600.79     31.04 o 
   1  10   0        0.33        2.02      2.73 o 
   2  10   0      218.69      193.40      3.75 o 
   3  10   0      582.15      570.62      6.69 o 
   4  10   0       61.93       58.69      3.49 o 
   5  10   0     2889.18     2946.85     33.48 o 
   6  10   0      117.26      118.70      5.14 o 
   7  10   0      502.92      505.65     10.39 o 
   8  10   0      152.19      168.58      9.73 o 
   9  10   0      309.29      304.25     12.06 o 
   1  11   0     7311.64     7890.88     63.19 o 
   2  11   0      819.31      886.76     11.63 o 
   3  11   0     2325.78     2355.58     20.45 o 
   4  11   0      748.46      721.00      8.75 o 
   5  11   0       56.54       60.59      3.91 o 
   6  11   0     1725.10     1686.00     17.30 o 
   7  11   0      953.56      924.06     14.07 o 
   8  11   0      364.15      372.34     19.18 o 
   9  11   0      188.16      199.45     11.43 o 
   0  12   0     8116.17     8589.96     97.10 o 
   1  12   0      673.77      665.20     13.59 o 
   2  12   0      982.89     1064.85     10.38 o 
   3  12   0      856.40      896.42     10.85 o 
   4  12   0      627.89      610.80     10.61 o 
   5  12   0     1530.48     1527.43     14.63 o 
   6  12   0        0.74        0.68      3.87 o 
   7  12   0      155.07      162.11      7.69 o 
   8  12   0      151.61      147.06      9.52 o 
   9  12   0       74.56       77.27      9.84 o 
   1  13   0     2933.64     2825.52     24.57 o 
   2  13   0        7.72        5.33      2.56 o 
   3  13   0     1599.36     1647.02     15.09 o 
   4  13   0      328.21      321.41      5.46 o 
   5  13   0       26.96       18.71      3.60 o 
   6  13   0       83.56       87.03      5.20 o 
   7  13   0      313.15      344.29      9.24 o 
   8  13   0       46.38       55.62      8.20 o 
   9  13   0        4.91       12.25      8.54 o 
   0  14   0     1735.67     1790.10     23.97 o 
   1  14   0      738.38      774.61     14.41 o 
   2  14   0      840.73      936.27     10.57 o 
   3  14   0     1228.22     1271.70     12.31 o 
   4  14   0       92.05       92.36      5.69 o 
   5  14   0      294.66      309.28      5.85 o 
   6  14   0       70.90       63.09      5.09 o 
   7  14   0        0.89        0.75      5.58 o 
   8  14   0       44.80       47.20      8.77 o 
   9  14   0      528.24      530.60     14.57 o 
   1  15   0      683.68      727.11     10.72 o 
   2  15   0       74.17       65.65      3.37 o 
   3  15   0      174.58      182.62      4.49 o 
   4  15   0      342.34      334.19      5.78 o 
   5  15   0      431.49      432.31      6.78 o 
   6  15   0     2158.35     2131.58     21.17 o 
   7  15   0       88.21       94.45      7.24 o 
   8  15   0      163.19      168.24     10.16 o 
   9  15   0       50.03       52.65     10.10 o 
   0  16   0     2915.00     2961.43     35.60 o 
   1  16   0     1495.23     1533.82     14.18 o 
   2  16   0      222.38      220.82      5.13 o 
   3  16   0     1886.96     1848.12     19.79 o 
   4  16   0     1705.33     1681.15     15.81 o 
   5  16   0      356.18      363.30      6.38 o 
   6  16   0        2.11        2.97      4.30 o 
   7  16   0      386.34      380.80     11.64 o 
   8  16   0      727.08      666.72     16.66 o 
   9  16   0      635.77      625.34     15.98 o 
   1  17   0      856.35      826.31     15.66 o 
   2  17   0     1067.63     1094.00     11.13 o 
   3  17   0     1559.40     1528.85     14.49 o 
   4  17   0     2197.31     2220.45     24.76 o 
   5  17   0     1731.68     1705.82     27.50 o 
   6  17   0       94.40       84.62      5.67 o 
   7  17   0     1010.81     1028.87     15.66 o 
   8  17   0       34.62       27.06      8.50 o 
   9  17   0       50.34       63.01     10.95 o 
   0  18   0     1883.33     2011.75     25.37 o 
   1  18   0      855.48      786.15     10.51 o 
   2  18   0      173.92      193.84      4.92 o 
   3  18   0      203.97      196.00      4.90 o 
   4  18   0      163.64      167.21      6.37 o 
   5  18   0      231.61      231.87      6.04 o 
   6  18   0      282.11      293.55      7.19 o 
   7  18   0       45.64       58.43      7.35 o 
   8  18   0       61.33       72.20      9.83 o 
   1  19   0      315.06      306.65      6.18 o 
   2  19   0      454.89      444.22      6.40 o 
   3  19   0      727.32      740.91     11.82 o 
   4  19   0      506.67      497.02      8.17 o 
   5  19   0      490.89      469.00     10.42 o 
   6  19   0      645.12      695.83     10.42 o 
   7  19   0       18.47       18.89      6.86 o 
   8  19   0      277.33      271.40     12.20 o 
   0  20   0       14.04       10.03      4.58 o 
   1  20   0     1039.78     1000.87     10.44 o 
   2  20   0        0.08        3.86      3.23 o 
   3  20   0      105.83      114.28      4.58 o 
   4  20   0       96.62      113.27      4.97 o 
   5  20   0        3.78        3.47      4.09 o 
   6  20   0        4.92        1.37      4.73 o 
   7  20   0       12.35       18.69      7.24 o 
   8  20   0      202.75      218.85     12.16 o 
   1  21   0       66.11       77.99      4.54 o 
   2  21   0       11.29       15.10      3.86 o 
   3  21   0      823.61      821.16      9.55 o 
   4  21   0      832.70      779.59      9.51 o 
   5  21   0      156.66      149.63      5.86 o 
   6  21   0       32.75       31.96      5.65 o 
   7  21   0      119.63      121.40     14.20 o 
   8  21   0      286.53      294.12     25.46 o 
   0  22   0     1804.40     1710.65     31.93 o 
   1  22   0      154.49      150.36      5.67 o 
   2  22   0     1081.12     1081.80     15.62 o 
   3  22   0       96.72       91.98      5.42 o 
   4  22   0     1206.23     1238.01     23.62 o 
   5  22   0      103.70       97.74      6.35 o 
   6  22   0      110.67      117.49      7.87 o 
   7  22   0       74.30       86.35     16.80 o 
   8  22   0      389.43      394.90     26.76 o 
   1  23   0      382.33      370.88      7.42 o 
   2  23   0     5956.79     5761.07     54.53 o 
   3  23   0       18.39       20.65      4.96 o 
   4  23   0      207.58      189.74      8.34 o 
   5  23   0      284.55      277.13      8.00 o 
   6  23   0      845.46      903.66     16.27 o 
   7  23   0      435.26      420.32     18.19 o 
   0  24   0      534.37      515.60     15.93 o 
   1  24   0      360.61      354.67      7.44 o 
   2  24   0      127.21      153.41     28.77 o 
   3  24   0        0.07        3.78      4.59 o 
   4  24   0      540.53      539.42     10.78 o 
   5  24   0        8.66       16.99      6.31 o 
   6  24   0      400.93      377.31     11.95 o 
   7  24   0        4.16       35.34     13.03 o 
   1  25   0      372.94      375.33      8.71 o 
   2  25   0      264.62      260.45      8.04 o 
   3  25   0      342.78      336.55     10.63 o 
   4  25   0       61.50       65.54      6.94 o 
   5  25   0      221.44      226.06      8.90 o 
   6  25   0      283.64      294.65     11.45 o 
   7  25   0      228.38      229.01     17.12 o 
   0  26   0      289.96      286.26     13.71 o 
   1  26   0        0.86       13.58      6.31 o 
   2  26   0       48.58       59.97      7.63 o 
   3  26   0        1.45       15.09      6.88 o 
   4  26   0        0.62        5.00      6.69 o 
   5  26   0      149.54      138.80      8.35 o 
   6  26   0       23.07       30.83     10.73 o 
   7  26   0       27.45        0.54     19.86 o 
   1  27   0        5.33       -1.71      6.01 o 
   2  27   0      550.60      530.18     18.34 o 
   3  27   0      563.47      515.93     12.32 o 
   4  27   0      306.87      310.75     10.81 o 
   5  27   0        1.55        5.24      7.46 o 
   6  27   0        6.57       12.76     13.82 o 
   0  28   0      130.03      135.75     12.14 o 
   1  28   0        5.34        5.64      6.26 o 
   2  28   0       30.06       53.20      7.92 o 
   3  28   0       24.91       42.91      7.92 o 
   4  28   0       94.00       92.28     10.68 o 
   5  28   0        0.49        9.07      7.95 o 
   6  28   0      523.38      511.08     20.48 o 
   1  29   0       19.85       14.20      6.83 o 
   2  29   0      982.21      960.31     17.16 o 
   3  29   0      653.86      650.92     14.23 o 
   4  29   0        7.64        1.45      8.51 o 
   5  29   0        3.21       13.42      8.34 o 
   0  30   0     1092.47     1104.98     37.30 o 
   1  30   0      195.53      194.10     19.33 o 
   2  30   0      143.90      191.48     13.78 o 
   3  30   0       94.17      110.83     10.64 o 
   4  30   0      463.66      451.61     16.66 o 
   5  30   0       18.01       22.93     10.59 o 
   1  31   0       18.45       31.21      8.33 o 
   2  31   0     1118.05     1144.86     19.62 o 
   3  31   0      127.51      147.77     10.36 o 
   4  31   0      209.46      227.10     11.89 o 
   5  31   0       61.97       64.36     12.67 o 
   0  32   0        0.38       10.15     10.49 o 
   1  32   0      299.50      315.68     12.15 o 
   2  32   0       85.19      118.77     11.36 o 
   3  32   0      118.63      138.75     10.72 o 
   4  32   0      205.54      222.44     12.07 o 
   1  33   0        3.35       10.21      7.89 o 
   2  33   0      478.30      472.72     14.43 o 
   3  33   0      185.43      170.71     14.93 o 
   0  34   0        0.56       -2.21     12.36 o 
   1  34   0       17.99       27.69      9.16 o 
   2  34   0        1.14       14.32      8.83 o 
   3  34   0       39.37       36.54      9.92 o 
   1  35   0      141.02      151.35     14.72 o 
 -10   0   1       25.29        8.91     19.21 o 
  -8   0   1       67.50       54.61     11.08 o 
  -6   0   1     2881.36     2810.41     40.14 o 
  -4   0   1     4727.76     4945.68     57.17 o 
  -2   0   1     3830.35     3922.87     52.51 o 
   0   0   1       10.35       15.82      2.42 o 
   2   0   1     3619.34     3121.09     42.38 o 
   4   0   1     4174.90     4014.66     57.89 o 
   6   0   1     6623.46     6529.40     87.43 o 
   8   0   1      408.71      388.23     15.56 o 
  10   0   1        7.66       28.80     14.13 o 
 -10   1   1       77.49       99.14     11.19 o 
  -9   1   1      789.32      821.23     18.32 o 
  -8   1   1        4.33        9.71      6.80 o 
  -7   1   1      500.88      465.04      8.62 o 
  -6   1   1      677.81      600.88     10.69 o 
  -5   1   1     4112.31     4249.49     40.53 o 
  -4   1   1     1074.91     1115.52     11.47 o 
  -3   1   1    11970.09    12199.45     96.63 o 
  -2   1   1      670.85      684.63      7.43 o 
  -1   1   1       55.02       50.59      2.01 o 
   0   1   1      290.70      360.30      4.19 o 
   1   1   1     1272.05     1260.90     11.25 o 
   2   1   1       10.14        4.11      2.16 o 
   3   1   1     1112.38     1003.31     12.60 o 
   4   1   1      502.97      518.94      6.21 o 
   5   1   1     1279.93     1192.87     11.62 o 
   6   1   1      626.47      646.32     11.98 o 
   7   1   1      271.72      275.25      7.41 o 
   8   1   1      101.63      123.96      8.92 o 
   9   1   1      612.83      613.63     14.86 o 
  10   1   1        0.12       -5.39      8.84 o 
 -10   2   1        7.34        2.53      8.78 o 
  -9   2   1       32.90       33.15      8.54 o 
  -8   2   1      116.43      124.63      8.57 o 
  -7   2   1      955.48     1012.13     13.11 o 
  -6   2   1       47.91       35.10      4.05 o 
  -5   2   1        7.89        4.33      2.89 o 
  -4   2   1      239.69      270.66      4.41 o 
  -3   2   1    13359.96    13189.62    104.35 o 
  -2   2   1     3241.53     3120.42     25.83 o 
  -1   2   1     2053.85     2178.82     19.93 o 
   0   2   1        5.07        6.93      1.91 o 
   1   2   1    13780.45    14185.92    111.87 o 
   2   2   1     3025.80     2919.10     26.95 o 
   3   2   1      190.16      219.08      3.71 o 
   4   2   1     4487.91     4271.11     35.23 o 
   5   2   1     1322.29     1328.44     12.70 o 
   6   2   1     3189.84     3155.82     31.65 o 
   7   2   1     1542.44     1528.91     17.76 o 
   8   2   1        1.85       -1.33     10.90 o 
   9   2   1        4.22       -2.22      7.00 o 
  10   2   1      210.05      211.11     12.74 o 
 -10   3   1        5.62        1.97      9.97 o 
  -9   3   1      113.05      115.07      9.74 o 
  -8   3   1       15.55       13.07      6.95 o 
  -7   3   1     1951.17     1899.12     20.82 o 
  -6   3   1        3.10       -2.07      3.33 o 
  -5   3   1     1850.40     1824.72     16.50 o 
  -4   3   1     1778.02     1893.02     16.76 o 
  -3   3   1     2459.40     2354.66     21.13 o 
  -2   3   1      137.74      143.30      2.93 o 
  -1   3   1    36833.14    38904.42    304.30 o 
   0   3   1     3143.45     3242.47     28.69 o 
   1   3   1    20864.40    21886.09    171.83 o 
   2   3   1      103.35       78.90      2.58 o 
   3   3   1     1380.62     1481.86     20.94 o 
   4   3   1        0.01        0.94      2.44 o 
   5   3   1       66.82       60.44      3.48 o 
   6   3   1     1290.29     1296.61     19.29 o 
   7   3   1      144.73      149.60      6.55 o 
   8   3   1       18.44       26.63      7.58 o 
   9   3   1      571.20      562.34     14.22 o 
  10   3   1      155.17      167.88     12.51 o 
 -10   4   1      237.12      230.07     12.78 o 
  -9   4   1      106.04       95.69      9.57 o 
  -8   4   1      715.97      759.64     14.63 o 
  -7   4   1      499.32      500.67      9.77 o 
  -6   4   1     2120.01     2246.38     23.41 o 
  -5   4   1      742.97      709.54      8.01 o 
  -4   4   1      443.65      518.00      6.27 o 
  -2   4   1     1140.57     1347.02     12.12 o 
  -1   4   1     1175.11     1149.36     10.45 o 
   0   4   1     1765.02     1760.19     16.31 o 
   1   4   1     4459.09     4432.11     38.46 o 
   2   4   1     2619.06     2727.75     23.74 o 
   4   4   1      225.38      228.55      4.75 o 
   5   4   1       47.76       46.21      3.41 o 
   6   4   1      964.65      986.06     14.14 o 
   7   4   1        3.92        3.02      4.79 o 
   8   4   1      632.95      652.84     13.81 o 
   9   4   1       87.29      101.31      9.73 o 
  10   4   1       24.30        4.36      9.19 o 
 -10   5   1       40.20       36.50      9.81 o 
  -9   5   1      559.82      557.90     13.91 o 
  -8   5   1      142.82      132.27      8.83 o 
  -7   5   1      232.59      237.21      6.91 o 
  -6   5   1      581.04      529.98      7.78 o 
  -5   5   1     1617.76     1619.19     14.97 o 
  -4   5   1     6118.82     6131.52     49.73 o 
  -3   5   1      384.68      389.97      5.65 o 
  -1   5   1       54.50       52.11      2.27 o 
   0   5   1       15.74       34.53      2.43 o 
   1   5   1     2219.56     2183.45     19.92 o 
   2   5   1       37.72       22.51      2.33 o 
   3   5   1        0.30        1.84      2.29 o 
   4   5   1     4464.75     4418.83     36.45 o 
   5   5   1      152.84      139.66      4.11 o 
   6   5   1      519.48      503.75      8.74 o 
   7   5   1      169.65      172.87      6.66 o 
   8   5   1      157.83      171.61      9.62 o 
   9   5   1      111.83      104.52     10.34 o 
  10   5   1        6.77       16.13      9.46 o 
 -10   6   1        1.65       -6.11      8.25 o 
  -9   6   1        1.09        5.12      7.58 o 
  -8   6   1        0.10        3.92      6.30 o 
  -7   6   1       71.40       65.53      5.50 o 
  -6   6   1     1100.04     1166.24     12.84 o 
  -5   6   1      215.53      198.99      4.52 o 
  -4   6   1     3733.29     3796.47     31.60 o 
  -3   6   1    10892.74    11414.85     90.65 o 
  -2   6   1       61.59       44.50      2.51 o 
  -1   6   1      310.47      287.16      5.41 o 
   0   6   1       25.12       31.06      2.63 o 
   1   6   1      445.88      530.78      6.21 o 
   2   6   1       94.98      102.93      2.90 o 
   3   6   1       23.97       29.06      2.87 o 
   4   6   1       99.16      110.40      3.55 o 
   5   6   1     1879.18     1844.26     16.77 o 
   6   6   1     1053.33     1062.71     14.61 o 
   7   6   1       81.40       74.37      6.64 o 
   8   6   1      561.36      551.00     11.68 o 
   9   6   1       11.33       14.93      8.28 o 
  10   6   1        1.51        2.75      8.95 o 
 -10   7   1      289.23      278.95     13.21 o 
  -9   7   1      317.64      300.22     11.77 o 
  -8   7   1      598.24      584.86     13.06 o 
  -7   7   1      483.01      477.15     11.08 o 
  -6   7   1        1.11        0.07      3.54 o 
  -5   7   1        0.79       -1.12      2.76 o 
  -4   7   1     9272.17     9263.27     74.15 o 
  -3   7   1        9.31        3.53      2.55 o 
  -2   7   1      845.47      754.28      7.69 o 
  -1   7   1     5140.19     4964.27     40.25 o 
   0   7   1      754.43      753.00     12.18 o 
   1   7   1       13.38       24.32      2.44 o 
   2   7   1     2823.30     3321.12     42.64 o 
   3   7   1     1923.42     1976.45     17.37 o 
   4   7   1     2616.63     2515.03     21.75 o 
   5   7   1     1559.75     1582.71     14.82 o 
   6   7   1      779.54      783.75     10.91 o 
   7   7   1        8.79        6.75      4.92 o 
   8   7   1      163.10      163.78      8.26 o 
   9   7   1      163.44      180.28     10.90 o 
 -10   8   1       34.82       45.27     10.36 o 
  -9   8   1      137.07      138.94     10.42 o 
  -8   8   1      200.14      200.12      9.53 o 
  -7   8   1      641.51      628.20     11.25 o 
  -6   8   1      756.46      773.93      9.81 o 
  -5   8   1       66.59       64.01      3.78 o 
  -4   8   1     2205.28     2217.35     19.44 o 
  -3   8   1       19.47       13.99      2.60 o 
  -2   8   1     6365.39     6154.25     49.67 o 
  -1   8   1      904.44     1008.27      8.99 o 
   0   8   1       73.90       72.52      6.45 o 
   1   8   1     5844.29     5818.59     46.95 o 
   2   8   1     7424.43     7076.29     56.87 o 
   3   8   1      673.67      680.81      7.45 o 
   4   8   1      181.36      204.76      4.64 o 
   5   8   1     9015.45     8647.62     69.67 o 
   6   8   1     1551.47     1586.58     17.94 o 
   7   8   1     1548.36     1586.08     18.47 o 
   8   8   1       12.20        7.19      6.24 o 
   9   8   1        4.10        6.44      7.93 o 
 -10   9   1       43.25       55.36     11.15 o 
  -9   9   1      281.09      305.33     12.25 o 
  -8   9   1        0.23        6.77      6.87 o 
  -7   9   1      417.53      378.62     10.92 o 
  -6   9   1     1294.16     1238.84     13.52 o 
  -5   9   1     2117.04     2033.24     18.33 o 
  -4   9   1      671.38      680.61      7.73 o 
  -3   9   1      961.93     1054.95     10.30 o 
  -2   9   1      362.79      342.92      5.35 o 
   0   9   1     8654.46     8309.22     73.39 o 
   1   9   1       50.95       65.13      4.39 o 
   2   9   1      726.38      782.45     12.32 o 
   3   9   1      923.51      932.94      9.41 o 
   4   9   1     5941.59     5894.03     51.67 o 
   5   9   1      501.62      499.69      6.82 o 
   6   9   1      242.24      230.27      6.58 o 
   7   9   1      186.93      167.31      6.95 o 
   8   9   1      344.64      359.50     10.07 o 
   9   9   1       23.25       29.19      8.98 o 
  -9  10   1      165.76      190.43     11.29 o 
  -8  10   1     1751.59     1827.74     26.17 o 
  -7  10   1        4.43        3.83      5.31 o 
  -6  10   1      212.06      223.66      5.98 o 
  -5  10   1        0.19        0.54      3.37 o 
  -4  10   1      288.99      294.55      5.76 o 
  -3  10   1      124.07      100.19      3.46 o 
  -2  10   1      149.76      154.42      3.72 o 
  -1  10   1      139.18      126.01      3.08 o 
   0  10   1        4.81        4.45      2.82 o 
   1  10   1     2314.27     2239.66     29.85 o 
   2  10   1     1380.90     1359.65     12.66 o 
   3  10   1     1970.89     1895.11     18.44 o 
   4  10   1      982.76      967.24     11.21 o 
   5  10   1       63.62       66.48      4.00 o 
   6  10   1       11.06        2.68      4.33 o 
   7  10   1        6.24        8.79      5.16 o 
   8  10   1      126.65      129.17      8.19 o 
   9  10   1      207.59      193.85     11.19 o 
  -9  11   1       15.30       27.38      8.84 o 
  -8  11   1       30.35       27.19      7.74 o 
  -7  11   1      199.62      186.26      7.86 o 
  -6  11   1        5.53        1.25      3.90 o 
  -5  11   1       11.83       13.51      3.34 o 
  -4  11   1     1327.71     1357.75     12.98 o 
  -3  11   1     2360.26     2375.93     20.62 o 
  -2  11   1      273.14      264.89      4.33 o 
  -1  11   1       89.72      106.60      3.13 o 
   0  11   1     2437.16     2392.30     21.81 o 
   1  11   1       78.42       66.03      6.50 o 
   2  11   1     1935.27     1943.16     18.55 o 
   3  11   1      354.92      359.60      5.30 o 
   4  11   1      994.65     1045.82     11.74 o 
   5  11   1        0.22        0.48      3.32 o 
   6  11   1       14.10       15.17      4.84 o 
   7  11   1      203.02      233.93      7.63 o 
   8  11   1       16.93       13.68      6.46 o 
   9  11   1       60.66       61.42      9.53 o 
  -9  12   1      204.86      211.99     11.39 o 
  -8  12   1       31.54       33.46      8.22 o 
  -7  12   1      146.58      149.29      9.63 o 
  -6  12   1      253.92      249.88      6.19 o 
  -5  12   1      323.75      315.77      6.14 o 
  -4  12   1        1.61       -2.22      2.76 o 
  -3  12   1      120.55       97.91      3.58 o 
  -2  12   1     2201.05     2297.92     19.92 o 
  -1  12   1     1027.74     1102.97     14.36 o 
   0  12   1       12.53       17.72      3.82 o 
   1  12   1     3227.61     3173.33     26.59 o 
   2  12   1      638.79      672.15      7.43 o 
   3  12   1        0.01        2.66      2.69 o 
   4  12   1       43.74       41.64      3.64 o 
   5  12   1      201.53      194.33      4.99 o 
   6  12   1       18.99       16.64      4.90 o 
   7  12   1      157.06      167.26      7.68 o 
   8  12   1       83.36       87.73      7.94 o 
   9  12   1      229.03      244.04     12.22 o 
  -9  13   1      111.62      110.25     10.45 o 
  -8  13   1       97.75       87.19      8.89 o 
  -7  13   1      336.90      321.84      8.97 o 
  -6  13   1      400.75      399.75      7.29 o 
  -5  13   1       57.19       68.47      4.22 o 
  -4  13   1        1.96        1.92      2.95 o 
  -3  13   1      549.33      564.91      6.90 o 
  -2  13   1       22.27       21.16      3.02 o 
  -1  13   1     1040.18     1154.41     16.46 o 
   0  13   1      677.01      671.27      7.86 o 
   1  13   1       16.60       -0.37      2.67 o 
   2  13   1      172.36      206.03      4.99 o 
   3  13   1      193.28      171.00      4.16 o 
   4  13   1     3260.29     3200.00     30.89 o 
   5  13   1      145.05      147.62      4.81 o 
   6  13   1        2.81        7.62      4.85 o 
   7  13   1      451.99      473.15      9.51 o 
   8  13   1      670.20      654.37     13.08 o 
   9  13   1       28.86       36.26      9.57 o 
  -9  14   1       11.27        9.88     10.77 o 
  -8  14   1      362.62      358.95     11.79 o 
  -7  14   1        4.79       -3.29      6.44 o 
  -6  14   1      375.52      377.15      7.89 o 
  -5  14   1     3962.89     3886.07     32.96 o 
  -4  14   1     1678.32     1671.28     15.57 o 
  -3  14   1     3061.28     3062.70     26.85 o 
  -2  14   1      894.51      839.66     15.62 o 
  -1  14   1      302.86      318.65      8.46 o 
   0  14   1      645.91      641.40      8.60 o 
   1  14   1       37.07       35.30      4.86 o 
   2  14   1     2146.14     2045.12     18.51 o 
   3  14   1      307.12      313.89      5.29 o 
   4  14   1      290.15      288.88      8.75 o 
   5  14   1      114.80      111.13      4.64 o 
   6  14   1     5350.30     5105.54     49.42 o 
   7  14   1      584.75      584.16     10.51 o 
   8  14   1      250.73      250.75      9.92 o 
   9  14   1      114.62      119.54     11.37 o 
  -9  15   1        0.01       10.72      9.04 o 
  -8  15   1       79.22       78.92      8.99 o 
  -7  15   1       95.17       94.41      7.18 o 
  -6  15   1      287.50      309.16      6.94 o 
  -5  15   1       58.76       51.90      4.67 o 
  -4  15   1     1458.68     1408.29     13.65 o 
  -3  15   1      369.70      357.14      5.57 o 
  -2  15   1     4491.02     4312.94     35.74 o 
  -1  15   1     3099.90     3124.92     40.37 o 
   0  15   1     7993.76     7632.95     61.41 o 
   1  15   1     2971.72     3069.20     27.43 o 
   2  15   1      409.73      416.73     13.09 o 
   3  15   1      663.55      659.01      8.26 o 
   4  15   1     3385.19     3352.57     28.66 o 
   5  15   1       65.83       65.48      4.58 o 
   6  15   1       41.77       52.79      7.72 o 
   7  15   1      296.23      300.55      9.15 o 
   8  15   1      418.64      382.28     11.20 o 
   9  15   1       48.82       37.44     11.04 o 
  -9  16   1      203.16      197.64     12.30 o 
  -8  16   1       46.13       37.53      9.44 o 
  -7  16   1      891.29      931.47     14.51 o 
  -6  16   1      141.15      149.56      5.93 o 
  -5  16   1        6.84        5.06      3.63 o 
  -4  16   1      320.63      320.37      7.96 o 
  -3  16   1      945.78      907.92     10.73 o 
  -2  16   1     3281.75     3230.31     32.96 o 
   0  16   1      241.08      281.23     10.52 o 
   1  16   1       65.34       85.18     11.87 o 
   2  16   1     5079.12     4917.00     40.50 o 
   3  16   1     1377.07     1378.11     19.64 o 
   4  16   1     1526.51     1563.96     16.26 o 
   5  16   1       44.00       45.35      4.33 o 
   6  16   1      119.01      123.96      6.00 o 
   7  16   1      196.13      208.23      7.95 o 
   8  16   1      118.31      125.23      9.12 o 
   9  16   1       46.97       62.18     11.79 o 
  -9  17   1        1.57       13.64      9.78 o 
  -8  17   1      215.45      208.32     10.88 o 
  -7  17   1       27.65       32.92      6.60 o 
  -6  17   1       19.54       22.18      4.87 o 
  -5  17   1        1.49        0.16      3.63 o 
  -4  17   1       53.74       50.73      4.24 o 
  -3  17   1      213.97      238.38      5.34 o 
  -2  17   1     2232.71     2157.75     23.48 o 
  -1  17   1      302.15      314.53      5.09 o 
   0  17   1      123.39      135.32      3.79 o 
   1  17   1      562.40      582.59      7.40 o 
   2  17   1     1106.03     1098.09     18.27 o 
   3  17   1      283.29      274.86      5.34 o 
   4  17   1      910.20      909.91     10.07 o 
   5  17   1       55.92       49.55      4.79 o 
   6  17   1      180.12      193.73      6.62 o 
   7  17   1        2.23        4.59      5.86 o 
   8  17   1      275.24      302.23     12.07 o 
  -8  18   1      342.95      359.12     12.53 o 
  -7  18   1     1113.37     1140.52     31.02 o 
  -6  18   1        1.29        3.16      4.81 o 
  -5  18   1       27.09       23.51      4.23 o 
  -4  18   1      813.66      802.55      9.41 o 
  -3  18   1     1641.51     1567.13     15.15 o 
  -2  18   1     2294.78     2324.73     20.55 o 
  -1  18   1     1252.57     1248.87     13.10 o 
   0  18   1     1156.12     1134.94     12.07 o 
   1  18   1       81.01       86.96      4.65 o 
   2  18   1      455.99      470.42      9.76 o 
   3  18   1      714.30      695.61      9.37 o 
   4  18   1       68.80       67.18      4.36 o 
   5  18   1      217.61      196.60      6.08 o 
   6  18   1       47.35       51.29      5.58 o 
   7  18   1       32.23       37.59      6.62 o 
   8  18   1      147.03      139.35     13.01 o 
  -8  19   1       24.92       40.61     10.70 o 
  -7  19   1        0.22       -1.49      7.00 o 
  -6  19   1      289.44      268.98      7.85 o 
  -5  19   1       31.66       43.31      4.56 o 
  -4  19   1      810.08      743.36      9.68 o 
  -3  19   1      102.66      120.02      7.96 o 
  -2  19   1      351.64      361.94     14.41 o 
  -1  19   1      116.75      147.96     10.25 o 
   0  19   1       58.30       71.28      4.64 o 
   1  19   1     1124.08     1100.22     11.95 o 
   2  19   1     1011.29      977.38     11.08 o 
   3  19   1     1946.64     1856.97     18.41 o 
   4  19   1      121.28      123.53      5.23 o 
   5  19   1      556.85      548.76      9.46 o 
   6  19   1       32.47       40.51      6.20 o 
   7  19   1       64.98       50.13      8.66 o 
   8  19   1      399.00      383.22     24.02 o 
  -8  20   1      222.10      221.05     13.71 o 
  -7  20   1       15.54       29.76      8.23 o 
  -6  20   1      443.50      401.74     13.29 o 
  -5  20   1     1317.08     1297.09     14.48 o 
  -4  20   1       77.02       83.49      4.98 o 
  -3  20   1     3123.44     3106.54     28.71 o 
  -2  20   1      374.29      353.26      6.75 o 
  -1  20   1       56.23       78.33      8.72 o 
   0  20   1        0.62        2.61      3.65 o 
   1  20   1     1242.69     1209.50     15.59 o 
   2  20   1      171.09      182.38      6.55 o 
   3  20   1      431.24      440.57      7.36 o 
   4  20   1        1.77        1.83      4.29 o 
   5  20   1       47.74       54.83      6.48 o 
   6  20   1      715.03      714.49     12.74 o 
   7  20   1      172.02      177.06     10.75 o 
   8  20   1      494.25      517.96     21.63 o 
  -8  21   1        0.29       14.28     10.38 o 
  -7  21   1       27.81       21.33      7.79 o 
  -6  21   1       21.16       20.76      5.98 o 
  -5  21   1      429.40      425.91     10.01 o 
  -4  21   1        5.62        2.23      4.05 o 
  -3  21   1       19.77       19.47     11.59 o 
  -2  21   1      715.48      709.21     17.69 o 
  -1  21   1     3462.28     3443.26     33.75 o 
   0  21   1     1091.38     1054.84     11.76 o 
   1  21   1      649.63      683.73      9.87 o 
   2  21   1      541.20      507.08      8.54 o 
   3  21   1      858.78      841.90     12.00 o 
   4  21   1       31.43       34.38      5.26 o 
   5  21   1      274.54      293.69      8.84 o 
   6  21   1       45.07       54.87      7.36 o 
   7  21   1      147.94      145.87     12.37 o 
   8  21   1       13.35       12.66     13.17 o 
  -8  22   1       22.56       18.93     11.36 o 
  -7  22   1      930.38      893.82     16.99 o 
  -6  22   1      299.01      311.79      8.70 o 
  -5  22   1       30.23       37.35      5.34 o 
  -4  22   1      988.23      945.93     11.62 o 
  -3  22   1        0.29        1.74      3.93 o 
  -2  22   1     1579.73     1610.62     18.13 o 
  -1  22   1      513.62      553.68     22.74 o 
   0  22   1       39.88       56.53      8.38 o 
   1  22   1      650.00      689.88     10.02 o 
   2  22   1      759.34      757.20     10.73 o 
   3  22   1      173.42      192.39      6.50 o 
   4  22   1      222.96      217.17      7.08 o 
   5  22   1      374.74      377.22      9.57 o 
   6  22   1       19.04       19.31      6.88 o 
   7  22   1      526.26      525.10     16.42 o 
  -7  23   1      136.73      136.92     14.84 o 
  -6  23   1        7.22        5.03      6.71 o 
  -5  23   1        0.00        6.47      5.75 o 
  -4  23   1       29.41       37.72      5.78 o 
  -3  23   1      126.23      125.99      6.75 o 
  -2  23   1      193.50      198.17     12.35 o 
  -1  23   1      460.41      478.87     11.04 o 
   0  23   1     1064.78     1085.44     13.42 o 
   1  23   1       86.11      105.43      5.68 o 
   2  23   1      651.05      610.73      9.64 o 
   3  23   1      304.02      324.30      7.80 o 
   4  23   1      284.30      266.62      7.81 o 
   5  23   1        4.81        7.97      7.32 o 
   6  23   1        0.29        7.37      6.75 o 
   7  23   1       38.70       43.57     13.00 o 
  -7  24   1      343.96      326.28     17.60 o 
  -6  24   1      148.56      144.85     10.17 o 
  -5  24   1       87.06       98.94      7.75 o 
  -4  24   1      292.51      268.16      8.50 o 
  -3  24   1      410.20      398.71      9.24 o 
  -2  24   1      125.48      138.24      6.95 o 
  -1  24   1      307.72      317.03      8.40 o 
   0  24   1       32.37       44.50      8.31 o 
   1  24   1      858.37      881.45     13.12 o 
   2  24   1      156.25      165.28      7.02 o 
   3  24   1       50.35       46.55      7.46 o 
   4  24   1       73.09       73.41      7.00 o 
   5  24   1        3.01       14.19      7.08 o 
   6  24   1        1.78       13.14      8.55 o 
   7  24   1      163.60      172.04     16.55 o 
  -7  25   1       25.84       27.43     20.04 o 
  -6  25   1      484.59      464.77     13.12 o 
  -5  25   1      557.64      545.28     11.53 o 
  -4  25   1        7.83        9.79      5.88 o 
  -3  25   1      374.08      359.62      9.20 o 
  -2  25   1       18.50       24.89      5.78 o 
  -1  25   1      603.41      599.28     10.87 o 
   0  25   1       15.03       12.43      6.13 o 
   1  25   1        8.86       17.17      6.52 o 
   2  25   1       52.65       56.55      6.15 o 
   3  25   1     2183.45     2195.43     30.06 o 
   4  25   1        0.76       11.52      6.07 o 
   5  25   1      354.00      354.47     11.50 o 
   6  25   1       40.30       39.38      8.96 o 
   7  25   1       31.90       44.87     14.51 o 
  -7  26   1      743.90      786.77     35.61 o 
  -6  26   1      140.95      114.47     12.07 o 
  -5  26   1        9.95       16.24      6.86 o 
  -4  26   1      154.41      141.22      7.91 o 
  -3  26   1      349.84      314.33      9.08 o 
  -2  26   1        0.03       -3.80      5.77 o 
  -1  26   1       53.46       70.64      6.70 o 
   0  26   1        0.10        2.47      5.05 o 
   1  26   1      799.03      764.40     12.54 o 
   2  26   1        6.04        0.29      5.14 o 
   3  26   1      397.94      397.57      9.87 o 
   4  26   1      300.04      313.27      9.51 o 
   5  26   1       29.39       30.85      8.05 o 
   6  26   1        0.32        9.52      8.60 o 
  -6  27   1        0.04       -1.14     11.27 o 
  -5  27   1      342.28      344.15     11.86 o 
  -4  27   1        4.70       15.60      6.58 o 
  -3  27   1      148.78      159.77      8.06 o 
  -2  27   1       77.49       87.92      7.23 o 
  -1  27   1      959.22      938.56     19.30 o 
   0  27   1        1.99        4.64      5.68 o 
   1  27   1       37.90       59.01      8.50 o 
   2  27   1      130.23      128.04      8.18 o 
   3  27   1      109.62      111.61      7.69 o 
   4  27   1       45.88       62.17      7.48 o 
   5  27   1      144.40      148.89     10.03 o 
   6  27   1        9.91       20.41      9.16 o 
  -6  28   1      184.41      152.37     16.38 o 
  -5  28   1      115.61      123.07     10.09 o 
  -4  28   1      351.48      374.59     11.77 o 
  -3  28   1     1090.11     1121.53     27.03 o 
  -2  28   1       72.40       78.26      7.31 o 
  -1  28   1       15.71       40.07      7.19 o 
   0  28   1        4.37       12.80      5.93 o 
   1  28   1      446.49      467.21     10.40 o 
   2  28   1      182.64      187.13      9.73 o 
   3  28   1      143.47      140.77      8.39 o 
   4  28   1      256.21      270.21      9.49 o 
   5  28   1       13.12       21.11      8.71 o 
   6  28   1      330.12      330.64     15.59 o 
  -5  29   1      103.57      106.58     10.47 o 
  -4  29   1       95.99      114.03      9.76 o 
  -3  29   1       50.89       70.60     12.06 o 
  -2  29   1       11.60       20.79      7.52 o 
  -1  29   1       45.94       65.83      8.63 o 
   0  29   1      589.56      598.72     13.35 o 
   1  29   1      326.34      337.27     11.02 o 
   2  29   1      332.64      376.98     11.40 o 
   3  29   1      403.07      395.87     12.24 o 
   4  29   1        7.59       -0.88      6.68 o 
   5  29   1        3.42       10.07     10.61 o 
  -5  30   1      408.88      430.22     15.84 o 
  -4  30   1        0.39        6.01      8.05 o 
  -3  30   1      325.81      338.78     13.96 o 
  -2  30   1      217.10      207.29     10.00 o 
  -1  30   1      367.35      343.60     17.13 o 
   0  30   1       62.56       90.15      9.41 o 
   1  30   1       16.42       30.32      8.51 o 
   2  30   1       32.93       53.38      8.44 o 
   3  30   1      482.24      488.15     14.34 o 
   4  30   1        0.54        3.33      8.63 o 
   5  30   1       29.86       27.99     11.31 o 
  -5  31   1      359.75      375.47     15.90 o 
  -4  31   1      298.67      288.46     12.28 o 
  -3  31   1       31.81       38.40      8.85 o 
  -2  31   1       36.42       41.99      8.80 o 
  -1  31   1      188.72      205.50     10.34 o 
   0  31   1       89.62       93.25      9.20 o 
   1  31   1       12.94       19.08      7.81 o 
   2  31   1       80.21       83.48      9.39 o 
   3  31   1      506.22      502.43     16.38 o 
   4  31   1      453.66      480.07     25.91 o 
  -4  32   1      146.68      138.05     11.21 o 
  -3  32   1      109.75      109.06     10.58 o 
  -2  32   1      389.82      400.86     12.77 o 
  -1  32   1       44.81       43.72      8.97 o 
   0  32   1        0.22        8.99      7.69 o 
   1  32   1      249.33      240.50     11.09 o 
   2  32   1      428.85      445.16     13.29 o 
   3  32   1        0.44       -0.25      7.81 o 
   4  32   1      129.90      123.49     13.22 o 
  -3  33   1        1.90        3.48      7.99 o 
  -2  33   1      939.93      947.21     18.15 o 
  -1  33   1      543.66      543.16     17.18 o 
   0  33   1      318.59      280.84     52.18 o 
   1  33   1      171.74      184.13     11.01 o 
   2  33   1      298.77      320.02     12.62 o 
   3  33   1       26.93       29.11      9.64 o 
  -2  34   1       90.59      134.12     11.29 o 
  -1  34   1       31.86       39.57     12.34 o 
   0  34   1       58.30       68.96     10.08 o 
   1  34   1        0.27       14.20      8.85 o 
   2  34   1        0.40       37.26      9.71 o 
  -1  35   1       52.41       67.83     10.72 o 
   0  35   1       68.60       82.47     10.39 o 
   1  35   1        0.51        9.50      8.91 o 
 -10   0   2      248.21      252.14     18.22 o 
  -8   0   2        0.03       -2.79      7.53 o 
  -6   0   2     2577.69     2624.89     38.09 o 
  -4   0   2      414.68      432.08     16.36 o 
   0   0   2    13562.65    12643.39    141.45 o 
   2   0   2      932.33      838.19     11.81 o 
   4   0   2       99.08       83.10      6.32 o 
   6   0   2        2.70       -3.11      5.90 o 
   8   0   2     1300.16     1338.09     24.34 o 
 -10   1   2       57.83       72.59     10.91 o 
  -9   1   2      264.44      263.67     11.45 o 
  -8   1   2      651.76      660.66     12.36 o 
  -7   1   2        4.03        9.62      4.98 o 
  -6   1   2       76.95       84.45      5.17 o 
  -5   1   2     1027.33     1031.23     12.40 o 
  -4   1   2     4235.75     4169.17     40.06 o 
  -3   1   2     1036.90      948.73     10.97 o 
  -2   1   2      328.82      289.45      4.09 o 
  -1   1   2     4933.84     5022.65     40.70 o 
   0   1   2      688.57      749.77      8.31 o 
   1   1   2    13914.19    13895.16    109.79 o 
   3   1   2     1846.84     1950.07     18.37 o 
   4   1   2       19.76       13.90      3.67 o 
   5   1   2     1709.99     1768.03     21.04 o 
   6   1   2      795.83      782.99     11.14 o 
   7   1   2      504.10      486.87      9.84 o 
   8   1   2      221.88      228.59      8.46 o 
   9   1   2      129.40      134.33     11.13 o 
 -10   2   2      774.32      772.20     17.47 o 
  -9   2   2      166.12      174.72     10.86 o 
  -8   2   2       63.59       54.67      7.52 o 
  -7   2   2       18.73       13.85      4.96 o 
  -6   2   2        9.57       15.54      4.77 o 
  -5   2   2     1053.24      986.36     12.05 o 
  -4   2   2     2559.74     2652.38     28.53 o 
  -3   2   2     2529.81     2604.10     32.52 o 
  -2   2   2     1422.95     1369.97     12.39 o 
  -1   2   2     5024.02     4510.35     36.73 o 
   0   2   2     1384.07     1456.18     12.97 o 
   1   2   2        8.82       20.80      2.96 o 
   3   2   2     3879.32     3880.15     34.39 o 
   4   2   2        1.05        7.81      3.56 o 
   5   2   2      446.57      434.66      7.96 o 
   6   2   2        4.70        0.35      4.28 o 
   7   2   2       41.33       43.77      6.02 o 
   8   2   2      829.63      848.81     14.14 o 
   9   2   2       55.34       70.45      9.79 o 
 -10   3   2       68.58       68.63     10.77 o 
  -9   3   2      170.53      182.77     10.78 o 
  -8   3   2      109.29      107.29      8.63 o 
  -7   3   2      722.22      721.92     12.00 o 
  -6   3   2       62.71       70.63      5.26 o 
  -5   3   2     1104.64     1177.14     13.75 o 
  -4   3   2      171.93      155.57      4.44 o 
  -3   3   2     2379.19     2323.07     34.78 o 
  -2   3   2       59.46       63.98      2.63 o 
  -1   3   2     4658.28     4804.73     39.03 o 
   0   3   2     1535.20     1509.64     16.91 o 
   1   3   2       86.50       93.89      2.79 o 
   2   3   2     2452.27     2633.90     22.28 o 
   3   3   2     1190.40     1207.29     12.30 o 
   4   3   2       28.80       31.90      3.26 o 
   5   3   2      430.46      436.35      7.75 o 
   6   3   2      221.78      218.74      6.66 o 
   7   3   2     1987.10     2022.78     22.44 o 
   8   3   2      145.05      154.52      8.36 o 
   9   3   2      128.96      126.44     10.67 o 
 -10   4   2      310.24      316.83     13.51 o 
  -9   4   2      266.02      265.25     12.60 o 
  -8   4   2       33.74       38.01      6.96 o 
  -7   4   2      135.88      133.73      6.30 o 
  -6   4   2       31.96       39.05      4.86 o 
  -5   4   2      662.37      712.49     12.90 o 
  -4   4   2      289.28      324.39      5.40 o 
  -3   4   2      579.73      596.29      6.87 o 
  -2   4   2     3516.69     3657.35     30.21 o 
  -1   4   2       75.65       85.23      7.04 o 
   0   4   2        5.81       22.33      2.55 o 
   1   4   2      402.08      460.65      5.40 o 
   2   4   2       94.88       96.20      3.01 o 
   3   4   2     2403.17     2461.73     24.33 o 
   4   4   2     1334.19     1347.65     13.76 o 
   5   4   2      576.93      562.89      8.67 o 
   6   4   2       66.73       58.79      5.32 o 
   7   4   2       16.11       12.40      5.55 o 
   8   4   2      424.70      443.45     13.45 o 
   9   4   2       15.12       24.13      8.79 o 
 -10   5   2       61.78       82.85     11.12 o 
  -9   5   2       11.53       11.85      7.93 o 
  -8   5   2      696.26      732.51     13.03 o 
  -7   5   2      557.32      579.49     10.67 o 
  -6   5   2      691.49      695.50     10.08 o 
  -5   5   2      680.84      665.52      9.72 o 
  -4   5   2      634.82      610.84      7.01 o 
  -3   5   2     3596.11     3532.44     29.39 o 
  -2   5   2      718.48      773.71      8.93 o 
  -1   5   2     3367.94     3422.65     28.32 o 
   0   5   2     6015.02     6385.30     51.33 o 
   1   5   2      734.61      637.86      8.63 o 
   2   5   2       60.35       54.28      2.75 o 
   3   5   2     1401.92     1441.84     13.25 o 
   4   5   2      551.63      533.44      7.25 o 
   5   5   2      530.30      521.57     10.11 o 
   6   5   2     1478.37     1502.10     19.12 o 
   7   5   2       14.90       16.84      5.27 o 
   8   5   2      395.14      397.19      9.72 o 
   9   5   2      359.20      364.80     13.07 o 
 -10   6   2       61.12       77.14     11.16 o 
  -9   6   2       19.25       24.50      8.55 o 
  -8   6   2      341.68      335.17      9.56 o 
  -7   6   2       36.66       25.56      5.23 o 
  -6   6   2      810.73      790.53     10.94 o 
  -5   6   2     2675.22     2622.86     30.85 o 
  -4   6   2       11.05        8.49      2.76 o 
  -3   6   2       13.09        2.32      2.36 o 
   0   6   2    20200.88    20376.11    160.21 o 
   2   6   2        3.03        8.86      4.49 o 
   3   6   2     3887.95     3802.57     33.73 o 
   4   6   2      453.93      461.57      8.14 o 
   5   6   2      492.93      525.75     10.55 o 
   6   6   2       52.92       53.14      5.17 o 
   7   6   2      261.02      266.75      7.91 o 
   8   6   2      169.29      184.36     10.26 o 
   9   6   2       92.70      112.84     10.88 o 
 -10   7   2       45.16       74.59     25.51 o 
  -9   7   2      649.40      619.93     14.89 o 
  -8   7   2      231.97      209.64      8.66 o 
  -7   7   2     2233.53     2257.99     24.25 o 
  -6   7   2       30.87       36.88      4.82 o 
  -5   7   2      934.84      873.09     10.37 o 
  -4   7   2     1382.35     1327.54     12.58 o 
  -3   7   2     3690.53     3573.00     29.79 o 
  -2   7   2     2445.29     2355.06     20.20 o 
  -1   7   2      850.51      887.56     12.33 o 
   0   7   2        5.32        1.42      3.00 o 
   1   7   2     4098.36     3672.38     30.35 o 
   2   7   2     6656.60     6535.40     52.74 o 
   3   7   2       24.04       30.78      2.91 o 
   4   7   2        6.94        7.26      2.75 o 
   5   7   2     2845.12     2897.64     29.29 o 
   6   7   2       15.37       14.68      4.81 o 
   7   7   2       34.64       43.15      5.88 o 
   8   7   2       78.71       72.16      7.14 o 
   9   7   2      177.12      182.64     11.91 o 
 -10   8   2      109.96      128.62     12.12 o 
  -9   8   2      168.24      179.64     12.29 o 
  -8   8   2      129.80      148.46      8.39 o 
  -7   8   2        0.49       18.34      5.34 o 
  -6   8   2      383.98      382.89      8.06 o 
  -5   8   2      140.37      152.41      4.87 o 
  -4   8   2     1722.57     1702.62     16.40 o 
  -3   8   2      317.16      337.92      4.98 o 
  -2   8   2       64.91       64.55      3.07 o 
  -1   8   2      289.84      346.36      4.66 o 
   0   8   2        1.33       -0.14      2.54 o 
   1   8   2     1576.42     1539.32     13.83 o 
   2   8   2      397.42      401.75      5.32 o 
   3   8   2        9.97       16.10      2.88 o 
   4   8   2      829.36      826.36     11.55 o 
   5   8   2      411.03      427.33      8.93 o 
   6   8   2      153.10      155.43      6.39 o 
   7   8   2       26.16       31.79      5.89 o 
   8   8   2      107.37       99.37      7.46 o 
   9   8   2      143.44      162.99     11.64 o 
  -9   9   2        0.04        5.44     10.63 o 
  -8   9   2       92.43       76.24      7.51 o 
  -7   9   2      545.94      542.93      9.62 o 
  -6   9   2      368.91      369.80      7.67 o 
  -5   9   2      156.38      126.04      4.78 o 
  -4   9   2      440.66      378.77      5.62 o 
  -3   9   2      233.28      211.51      4.24 o 
  -2   9   2      526.95      523.27      7.11 o 
  -1   9   2       48.03       54.29      2.68 o 
   0   9   2     4146.42     4230.05     37.42 o 
   1   9   2     3475.96     3565.26     29.58 o 
   2   9   2     4071.85     4107.90     39.93 o 
   3   9   2        1.18        9.94      4.62 o 
   4   9   2      249.45      247.59      4.87 o 
   5   9   2      366.03      370.21      7.42 o 
   6   9   2      973.75      970.81     12.86 o 
   7   9   2       30.47       36.43      6.03 o 
   8   9   2      301.43      340.61      9.66 o 
   9   9   2       59.54       73.89     10.36 o 
  -9  10   2      287.74      290.21     12.07 o 
  -8  10   2        0.41       -3.92      6.00 o 
  -7  10   2        1.25       -3.16      4.60 o 
  -6  10   2      689.34      683.07     10.22 o 
  -5  10   2      556.30      557.38      7.91 o 
  -4  10   2      134.54      121.01      3.94 o 
  -3  10   2     1410.30     1412.19     13.21 o 
  -2  10   2       76.23       54.48      3.04 o 
  -1  10   2     2214.24     2265.40     19.50 o 
   0  10   2     5641.53     5880.18     51.27 o 
   1  10   2     1643.34     1766.87     15.66 o 
   2  10   2     8850.23     8860.64     75.77 o 
   3  10   2     3110.39     2978.19     28.30 o 
   4  10   2     1948.03     1984.99     19.25 o 
   5  10   2      612.92      603.80      9.28 o 
   6  10   2      214.13      217.95      7.22 o 
   7  10   2      616.39      600.98     10.70 o 
   8  10   2       65.59       54.06      8.72 o 
   9  10   2      154.98      170.97     11.66 o 
  -9  11   2      936.12      921.90     18.04 o 
  -8  11   2      450.97      432.76     10.83 o 
  -7  11   2       93.22       93.04      6.68 o 
  -6  11   2      238.01      231.50      6.76 o 
  -5  11   2      578.84      565.33     10.02 o 
  -4  11   2       23.26       28.94      3.36 o 
  -3  11   2     3721.90     3614.02     30.31 o 
  -2  11   2     1044.09     1072.22     10.47 o 
  -1  11   2     1385.38     1446.95     16.59 o 
   0  11   2     5010.10     5071.67     48.07 o 
   1  11   2     4137.92     4095.85     33.79 o 
   2  11   2      818.94      863.23     10.95 o 
   3  11   2       83.85       98.08      4.90 o 
   4  11   2      451.15      466.93      6.52 o 
   5  11   2     3591.69     3552.40     39.96 o 
   6  11   2     1473.43     1462.03     24.42 o 
   7  11   2      270.62      255.30      8.12 o 
   8  11   2      233.74      227.09      8.94 o 
   9  11   2       13.46       19.67      9.51 o 
  -9  12   2       24.55       32.28      9.45 o 
  -8  12   2        0.65        5.00      6.15 o 
  -7  12   2     1106.93     1033.73     13.88 o 
  -6  12   2        2.88        4.05      4.38 o 
  -5  12   2      626.92      623.95      8.54 o 
  -4  12   2      357.85      342.03      5.58 o 
  -3  12   2     2023.04     2005.99     17.89 o 
  -2  12   2      259.43      270.81      5.23 o 
  -1  12   2     8118.73     7800.58     66.73 o 
   0  12   2       27.22       29.13      3.77 o 
   1  12   2     1845.98     1793.76     21.73 o 
   2  12   2      945.21      914.84     12.98 o 
   3  12   2     2342.63     2355.72     22.02 o 
   4  12   2      201.29      198.38      4.79 o 
   5  12   2      340.40      328.51      8.66 o 
   6  12   2        8.12       12.42      5.05 o 
   7  12   2      182.08      176.27      7.56 o 
   8  12   2       17.20       29.80      7.26 o 
   9  12   2       94.00      104.93     11.48 o 
  -9  13   2      109.75       89.27     10.59 o 
  -8  13   2      493.79      530.25     12.06 o 
  -7  13   2      947.05      979.41     13.58 o 
  -6  13   2      892.26      910.05     12.26 o 
  -5  13   2      188.95      179.48      5.40 o 
  -4  13   2      150.15      153.08      4.52 o 
  -3  13   2     2636.49     2586.11     25.30 o 
  -2  13   2      998.97     1015.18     10.17 o 
  -1  13   2      930.35      931.32     12.59 o 
   0  13   2      466.54      475.54      8.59 o 
   1  13   2     5755.89     5411.58     56.90 o 
   2  13   2      271.61      279.33      4.80 o 
   3  13   2     2678.18     2651.42     23.01 o 
   4  13   2     3853.08     3762.98     31.81 o 
   5  13   2      262.97      267.94      8.02 o 
   6  13   2      340.59      345.64      8.10 o 
   7  13   2       11.30       10.60      5.64 o 
   8  13   2       24.92       33.98      7.31 o 
   9  13   2      236.68      228.45     15.14 o 
  -9  14   2      805.95      774.59     17.12 o 
  -8  14   2       40.51       39.35      7.77 o 
  -7  14   2        1.12        4.33      5.40 o 
  -6  14   2       25.72       33.37      5.40 o 
  -5  14   2     1099.22     1110.72     19.73 o 
  -4  14   2      144.00      137.26      4.45 o 
  -3  14   2        0.90       -1.63      4.15 o 
  -2  14   2      112.35      125.71      3.79 o 
  -1  14   2       25.54       19.75      3.56 o 
   0  14   2      439.26      446.17      7.14 o 
   1  14   2     3394.11     3294.76     27.70 o 
   2  14   2       59.03       58.08      3.40 o 
   3  14   2     3834.22     3639.58     31.21 o 
   4  14   2      214.37      222.90      5.15 o 
   5  14   2      235.56      232.77      6.18 o 
   6  14   2       46.09       49.06      5.73 o 
   7  14   2       85.36       85.61      6.91 o 
   8  14   2      235.92      226.06     10.15 o 
   9  14   2       88.39       62.06     12.75 o 
  -9  15   2        3.57       11.98      9.31 o 
  -8  15   2      538.00      578.37     12.65 o 
  -7  15   2       13.82       18.24      5.89 o 
  -6  15   2      927.45      914.93     12.54 o 
  -5  15   2     1605.25     1540.80     23.62 o 
  -4  15   2      878.34      835.20     13.07 o 
  -3  15   2     1604.10     1517.31     16.42 o 
  -2  15   2      184.98      185.41      4.24 o 
  -1  15   2      104.38      108.27      3.97 o 
   0  15   2       23.61       17.65      3.69 o 
   1  15   2      574.96      613.92      8.74 o 
   2  15   2     1261.47     1243.23     12.08 o 
   3  15   2      125.63      137.83     10.83 o 
   4  15   2      934.82      920.56     10.12 o 
   5  15   2       59.46       57.50      4.96 o 
   6  15   2      270.02      286.94      7.99 o 
   7  15   2        7.63       16.06      6.78 o 
   8  15   2      111.57      112.03     10.66 o 
  -9  16   2      162.12      157.42     13.71 o 
  -8  16   2        0.02       13.86      7.42 o 
  -7  16   2       46.92       33.00      6.12 o 
  -6  16   2       11.99        8.96      5.05 o 
  -5  16   2     2219.31     2162.58     21.26 o 
  -4  16   2      243.94      251.77      5.42 o 
  -3  16   2       96.24      108.50     10.89 o 
  -2  16   2      161.84      180.77      4.83 o 
  -1  16   2      392.66      396.44      6.17 o 
   0  16   2      242.47      214.32      5.73 o 
   1  16   2      521.30      510.62      7.97 o 
   2  16   2      171.09      171.37      5.47 o 
   3  16   2     5053.59     4873.97     44.29 o 
   4  16   2     1138.79     1092.51     18.17 o 
   5  16   2      428.23      415.71      8.35 o 
   6  16   2       69.52       65.33      6.88 o 
   7  16   2      908.02      892.56     19.30 o 
   8  16   2       28.37       36.12     10.93 o 
  -8  17   2        1.96       -4.07      7.28 o 
  -7  17   2      715.97      685.77     13.97 o 
  -6  17   2      952.10      922.93     16.04 o 
  -5  17   2        0.29        0.33      4.32 o 
  -4  17   2     1069.09     1083.54     12.21 o 
  -3  17   2     3349.97     3330.46     30.38 o 
  -2  17   2     1555.69     1492.93     15.16 o 
  -1  17   2      692.78      732.51     19.24 o 
   0  17   2       68.47       66.33      4.65 o 
   1  17   2      842.13      842.49     10.92 o 
   2  17   2     1009.70      989.72     13.44 o 
   3  17   2      104.94      117.52     11.78 o 
   4  17   2       80.54       92.07      5.58 o 
   5  17   2     3349.27     3272.88     36.46 o 
   6  17   2        0.69        0.75      6.43 o 
   7  17   2     1378.73     1324.35     25.88 o 
   8  17   2      108.57      105.40     13.07 o 
  -8  18   2      131.80      115.78     10.44 o 
  -7  18   2      310.12      309.61     12.89 o 
  -6  18   2      445.08      458.32     12.75 o 
  -5  18   2      517.20      485.81     14.83 o 
  -4  18   2     1525.40     1455.33     19.32 o 
  -3  18   2     2130.23     2158.22     21.30 o 
  -2  18   2      547.97      570.09      8.80 o 
  -1  18   2     7738.30     7625.76     71.68 o 
   0  18   2      991.08      984.21     12.25 o 
   1  18   2     1259.27     1251.09     14.63 o 
   2  18   2       98.74      100.44      5.37 o 
   3  18   2        0.77        4.46      4.07 o 
   4  18   2        6.14        9.63      4.54 o 
   5  18   2      249.13      247.74      8.26 o 
   6  18   2      152.55      151.99      9.36 o 
   7  18   2      113.98      100.59      9.71 o 
   8  18   2       82.73       84.79     15.94 o 
  -8  19   2      341.45      310.91     12.23 o 
  -7  19   2      172.95      178.16      9.10 o 
  -6  19   2      156.77      160.61      8.42 o 
  -5  19   2      806.49      819.70     12.62 o 
  -4  19   2      121.33      121.00      6.11 o 
  -3  19   2      700.43      711.97     17.50 o 
  -2  19   2       11.95       25.63      4.46 o 
  -1  19   2     1470.03     1492.68     17.34 o 
   0  19   2      284.23      273.98      7.68 o 
   1  19   2      770.55      776.29     11.57 o 
   2  19   2       99.91      101.09      5.51 o 
   3  19   2      801.83      807.55     11.20 o 
   4  19   2      351.79      327.29      7.55 o 
   5  19   2       41.69       56.31      6.63 o 
   6  19   2      259.76      268.50     10.78 o 
   7  19   2       28.36       28.31      8.48 o 
   8  19   2      115.08      111.60     13.15 o 
  -8  20   2       23.91       25.58     11.31 o 
  -7  20   2      132.36      139.54     10.08 o 
  -6  20   2      132.59      117.97      8.78 o 
  -5  20   2        1.83        0.88      5.31 o 
  -4  20   2      110.05      108.37      7.73 o 
  -3  20   2       51.00       55.90      5.43 o 
  -2  20   2      106.26       90.48      5.29 o 
  -1  20   2       15.66       10.87      4.70 o 
   0  20   2      144.68      120.80      5.85 o 
   1  20   2      506.11      494.67     13.29 o 
   2  20   2     1438.90     1401.26     16.26 o 
   3  20   2     1985.72     1868.04     22.51 o 
   4  20   2      154.47      149.03      6.45 o 
   5  20   2        1.60       -1.11      5.48 o 
   6  20   2      261.09      236.68     10.53 o 
   7  20   2       10.31        8.68      8.25 o 
   8  20   2       24.95       20.91     11.09 o 
  -8  21   2      482.98      464.36     25.40 o 
  -7  21   2      421.20      446.69     12.87 o 
  -6  21   2      528.26      516.20     12.74 o 
  -5  21   2      371.46      360.97      9.60 o 
  -4  21   2        2.49        4.72      4.73 o 
  -3  21   2       30.17       33.12      5.09 o 
  -2  21   2        9.50       15.84      4.61 o 
  -1  21   2      459.33      435.19      8.78 o 
   0  21   2       49.13       49.77      4.90 o 
   1  21   2     1251.14     1192.53     17.10 o 
   2  21   2       54.59       73.52      7.32 o 
   3  21   2      111.78      110.67      9.66 o 
   4  21   2        5.05        8.68      5.87 o 
   5  21   2      438.77      440.04     10.65 o 
   6  21   2       90.84       88.35      9.08 o 
   7  21   2       13.60       -7.15      8.02 o 
  -8  22   2      112.61      123.78     24.15 o 
  -7  22   2       53.49       60.31      9.55 o 
  -6  22   2      588.57      570.27     13.48 o 
  -5  22   2       42.71       36.50      6.71 o 
  -4  22   2      129.16      128.37      6.37 o 
  -3  22   2       15.15       11.93      4.82 o 
  -2  22   2       14.35       16.23      4.68 o 
  -1  22   2      524.94      490.84      8.72 o 
   0  22   2       17.58       24.14      4.81 o 
   1  22   2      459.88      427.90      9.47 o 
   2  22   2     1472.37     1433.65     20.26 o 
   3  22   2      100.21       96.75      6.54 o 
   4  22   2     1423.69     1379.52     18.45 o 
   5  22   2       55.62       49.96      6.96 o 
   6  22   2      364.34      337.84     13.08 o 
   7  22   2       25.69       23.40      9.34 o 
  -7  23   2      303.98      269.95     13.64 o 
  -6  23   2       45.19       51.98      8.72 o 
  -5  23   2      123.72      114.81      7.88 o 
  -4  23   2      466.54      437.68     11.39 o 
  -3  23   2        9.49        9.04      5.03 o 
  -2  23   2      949.30      942.05     13.97 o 
  -1  23   2      112.99      118.73      7.23 o 
   0  23   2      831.91      858.83     11.79 o 
   1  23   2       67.53       72.50      6.29 o 
   2  23   2     1675.90     1698.89     19.27 o 
   3  23   2       63.04       57.84      5.73 o 
   4  23   2       42.85       51.62      6.68 o 
   5  23   2      220.43      220.63      9.22 o 
   6  23   2      498.89      476.96     13.53 o 
   7  23   2      281.26      309.46     13.26 o 
  -7  24   2       26.18       28.02     10.82 o 
  -6  24   2      375.71      367.66     13.27 o 
  -5  24   2      275.79      280.27      9.65 o 
  -4  24   2        2.44        6.03      5.34 o 
  -3  24   2        0.55       11.88      5.88 o 
  -2  24   2     2134.62     2087.06     22.79 o 
  -1  24   2     1137.58     1061.97     14.97 o 
   0  24   2     1613.83     1657.03     18.93 o 
   1  24   2        0.95        6.46      4.73 o 
   2  24   2        0.10        3.48      6.40 o 
   3  24   2      130.63      139.16      6.79 o 
   4  24   2      143.55      152.61      8.09 o 
   5  24   2        9.81       -4.71      6.11 o 
   6  24   2       52.37       53.06      9.71 o 
   7  24   2       26.86       38.45     10.73 o 
  -7  25   2        0.20        2.14     12.68 o 
  -6  25   2       66.59       67.21     13.04 o 
  -5  25   2      191.36      179.92      8.95 o 
  -4  25   2        2.87        3.62      5.43 o 
  -3  25   2     1400.93     1384.78     16.96 o 
  -2  25   2       55.41       72.38      7.25 o 
  -1  25   2       96.42       97.51      6.21 o 
   0  25   2        0.35        2.92      5.65 o 
   1  25   2      150.06      146.57      6.70 o 
   2  25   2      427.65      417.28      8.84 o 
   3  25   2       12.46       22.64      5.60 o 
   4  25   2       29.85       37.87      7.11 o 
   5  25   2        2.14        4.78      7.03 o 
   6  25   2       56.59       63.86     11.44 o 
  -6  26   2       20.56       20.27     10.51 o 
  -5  26   2       58.20       65.73      9.30 o 
  -4  26   2        4.61       -2.00      5.84 o 
  -3  26   2      140.54      148.17      7.92 o 
  -2  26   2       87.43       87.36      7.10 o 
  -1  26   2       54.92       60.57      6.58 o 
   0  26   2      266.24      283.86      7.79 o 
   1  26   2       54.27       56.03      6.08 o 
   2  26   2      331.99      324.28      9.15 o 
   3  26   2      258.91      256.34      8.94 o 
   4  26   2      133.09      124.85      9.11 o 
   5  26   2      130.99      133.83      9.90 o 
   6  26   2       22.07       21.26     10.48 o 
  -6  27   2       21.21       32.00     11.51 o 
  -5  27   2        8.07       10.20      7.80 o 
  -4  27   2       35.98       40.84      9.95 o 
  -3  27   2       29.02       24.43      6.47 o 
  -2  27   2      220.07      233.88      8.62 o 
  -1  27   2       30.11       23.65      6.32 o 
   0  27   2        3.52       19.45      6.09 o 
   1  27   2        5.46       14.20      6.31 o 
   2  27   2       48.67       63.99      7.30 o 
   3  27   2       11.50       10.20      6.19 o 
   4  27   2        0.11       -3.48      7.23 o 
   5  27   2       21.46       26.45      8.83 o 
   6  27   2        1.31        2.70     10.21 o 
  -6  28   2      400.20      408.60     16.79 o 
  -5  28   2      204.51      195.54     11.06 o 
  -4  28   2        8.99       18.29      7.30 o 
  -3  28   2        9.20       15.10      7.15 o 
  -2  28   2        0.07       -2.29      5.63 o 
  -1  28   2        0.01       -0.79      5.71 o 
   0  28   2        4.09       10.46      6.13 o 
   1  28   2       60.52       54.35      6.78 o 
   2  28   2     1040.63      991.90     15.43 o 
   3  28   2      204.18      201.79      8.87 o 
   4  28   2      125.58      131.15      9.97 o 
   5  28   2      103.89      116.35     17.84 o 
  -5  29   2       17.34       23.40      9.24 o 
  -4  29   2        1.65        7.82      7.12 o 
  -3  29   2      942.06      977.26     18.15 o 
  -2  29   2      135.48      138.82      9.15 o 
  -1  29   2       10.47       16.98      6.44 o 
   0  29   2       65.87       76.59      7.52 o 
   1  29   2      216.75      204.47      8.82 o 
   2  29   2      441.56      449.16     11.03 o 
   3  29   2      114.85      122.05      8.73 o 
   4  29   2       75.84       67.16      9.52 o 
   5  29   2       82.40       59.24      9.97 o 
  -5  30   2       96.81      119.06     18.62 o 
  -4  30   2      178.94      197.24      9.97 o 
  -3  30   2      229.98      261.73     10.42 o 
  -2  30   2     1199.03     1189.16     17.72 o 
  -1  30   2     1582.90     1617.52     21.51 o 
   0  30   2      316.18      338.35     11.62 o 
   1  30   2      196.49      208.97      9.18 o 
   2  30   2        0.40        5.54      6.55 o 
   3  30   2        0.01        9.85      6.94 o 
   4  30   2      315.73      322.99     13.90 o 
  -4  31   2      667.30      679.68     16.13 o 
  -3  31   2        6.96       10.35      8.14 o 
  -2  31   2      131.07      155.60      9.27 o 
  -1  31   2       91.90      132.67      9.02 o 
   0  31   2      151.98      155.43      9.02 o 
   1  31   2        0.48        8.10      6.90 o 
   2  31   2      223.36      236.29      9.98 o 
   3  31   2        6.93       12.59      7.69 o 
   4  31   2      265.42      276.83     12.71 o 
  -4  32   2       21.63       24.82     12.73 o 
  -3  32   2       10.21       19.95      9.09 o 
  -2  32   2       36.97       46.46      9.33 o 
  -1  32   2      399.69      394.03     14.63 o 
   0  32   2      151.93      146.73     10.76 o 
   1  32   2      404.57      415.24     18.97 o 
   2  32   2      104.85      111.62     10.59 o 
   3  32   2       88.94      101.56     10.90 o 
  -3  33   2       59.41       48.00     11.45 o 
  -2  33   2      331.99      331.26     12.85 o 
  -1  33   2       51.58       47.12      9.42 o 
   0  33   2       58.58       66.59      9.71 o 
   1  33   2       24.84       38.62      9.50 o 
   2  33   2      197.69      185.08     11.70 o 
  -2  34   2      139.75      131.19     11.21 o 
  -1  34   2        7.50       22.67      9.18 o 
   0  34   2        9.78        1.28      8.68 o 
   1  34   2      213.30      217.44     12.08 o 
 -10   0   3       32.56       41.22     14.96 o 
  -8   0   3      411.90      433.31     14.05 o 
  -6   0   3     2776.34     2674.54     39.07 o 
  -4   0   3     4609.45     4488.67     61.05 o 
  -2   0   3      949.70      971.65     18.54 o 
   0   0   3     3153.47     3047.32     44.16 o 
   2   0   3       27.19       33.63      4.08 o 
   4   0   3       67.42       83.44      7.04 o 
   6   0   3     1484.10     1505.29     29.83 o 
   8   0   3       83.52       76.33     10.76 o 
 -10   1   3      287.55      252.66     13.12 o 
  -9   1   3      673.72      665.01     19.65 o 
  -8   1   3      506.11      496.84     10.29 o 
  -7   1   3      384.04      399.70      9.46 o 
  -6   1   3      335.07      321.91      7.30 o 
  -5   1   3      829.79      836.17     11.10 o 
  -4   1   3      101.38      110.20      4.83 o 
  -3   1   3       25.14       18.41      2.58 o 
  -2   1   3      256.55      256.20      4.25 o 
  -1   1   3        0.20        1.85      2.31 o 
   0   1   3       35.10       49.74      2.85 o 
   1   1   3     3000.04     2971.91     25.06 o 
   2   1   3       98.77      102.09      3.37 o 
   3   1   3     2053.91     1974.64     17.55 o 
   4   1   3       25.59       34.29      4.34 o 
   5   1   3       91.28       95.81      5.38 o 
   6   1   3       25.98       23.48      5.43 o 
   7   1   3     1244.65     1265.71     16.27 o 
   8   1   3       82.97       85.69      7.74 o 
   9   1   3      325.57      300.88     11.05 o 
 -10   2   3       25.91       29.52     15.02 o 
  -9   2   3      220.05      198.55     11.18 o 
  -8   2   3       98.26      110.10      7.26 o 
  -7   2   3      469.32      463.06      9.19 o 
  -6   2   3     1949.62     1922.13     24.49 o 
  -5   2   3      983.70      965.76     12.13 o 
  -4   2   3     1810.93     1792.53     19.07 o 
  -3   2   3     1264.79     1233.22     11.67 o 
  -2   2   3      305.29      306.06      4.59 o 
  -1   2   3      395.70      483.28      5.84 o 
   0   2   3      520.88      559.89      6.41 o 
   1   2   3    10312.58     9987.83     79.60 o 
   2   2   3     2782.67     2770.79     25.28 o 
   3   2   3       63.72       62.09      3.26 o 
   4   2   3     1544.50     1636.97     17.92 o 
   5   2   3     4717.88     4600.93     44.68 o 
   6   2   3      192.59      191.54     15.52 o 
   7   2   3      196.93      181.70      7.70 o 
   8   2   3       54.45       52.25      7.40 o 
   9   2   3      590.79      585.85     14.00 o 
  -9   3   3        0.25       13.40      8.31 o 
  -8   3   3      107.05      103.88      7.26 o 
  -7   3   3     1614.13     1601.88     18.72 o 
  -6   3   3       72.01       64.32      5.30 o 
  -5   3   3      217.34      206.73      5.99 o 
  -4   3   3     2804.01     2719.32     27.29 o 
  -3   3   3     1821.76     1779.22     15.92 o 
  -2   3   3      805.13      899.83     10.82 o 
  -1   3   3      450.50      387.74      6.60 o 
   0   3   3     4081.53     4570.98     37.44 o 
   1   3   3      241.21      238.32      9.15 o 
   2   3   3      328.73      303.74      5.34 o 
   3   3   3       90.78       90.02      4.20 o 
   4   3   3      150.74      150.63      5.83 o 
   5   3   3        1.79       -1.32      4.18 o 
   6   3   3       21.18       17.31      5.24 o 
   7   3   3      281.99      259.12      8.15 o 
   8   3   3        4.59        0.24      6.57 o 
   9   3   3      175.95      168.05     11.00 o 
  -9   4   3        5.08       11.18      8.48 o 
  -8   4   3     1024.43     1023.17     14.51 o 
  -7   4   3        0.53        2.67      4.96 o 
  -6   4   3     1031.03     1020.58     13.17 o 
  -5   4   3     1500.56     1520.03     17.78 o 
  -4   4   3       18.74        8.71      3.49 o 
  -3   4   3     2428.57     2312.44     22.03 o 
  -2   4   3     4201.63     4298.68     35.41 o 
  -1   4   3     2522.32     2701.71     23.64 o 
   0   4   3     1390.73     1455.52     14.12 o 
   1   4   3     2026.53     2024.79     17.77 o 
   2   4   3     1037.64     1133.97     10.98 o 
   3   4   3      415.88      421.67      6.33 o 
   4   4   3     2326.68     2356.04     24.31 o 
   5   4   3     1394.91     1425.63     20.11 o 
   6   4   3     1122.56     1109.71     14.27 o 
   7   4   3     1266.74     1278.54     16.36 o 
   8   4   3      158.56      156.23      8.60 o 
   9   4   3       79.70       89.03      9.89 o 
  -9   5   3      451.01      475.28     13.89 o 
  -8   5   3       40.31       55.84      8.28 o 
  -7   5   3       30.53       19.57      5.42 o 
  -6   5   3       52.89       37.80      5.07 o 
  -5   5   3     2702.21     2772.97     28.17 o 
  -4   5   3      172.30      165.33      5.66 o 
  -3   5   3     1162.26     1173.30     14.40 o 
  -2   5   3     4939.59     4817.65     39.46 o 
  -1   5   3       88.25       82.63      3.16 o 
   0   5   3       96.82      117.36      3.34 o 
   1   5   3     1161.65     1099.14     14.24 o 
   2   5   3      152.20      115.95      3.55 o 
   3   5   3     1411.20     1354.62     13.48 o 
   4   5   3     1681.54     1634.22     17.89 o 
   5   5   3      726.53      705.22     10.33 o 
   6   5   3      235.12      245.75      7.34 o 
   7   5   3      750.26      778.23     12.26 o 
   8   5   3      194.51      194.16      9.07 o 
   9   5   3      694.77      756.24     20.32 o 
  -9   6   3        3.60        1.37      8.06 o 
  -8   6   3      126.10      123.17      7.58 o 
  -7   6   3      269.12      282.14      7.98 o 
  -6   6   3        2.85        1.13      4.34 o 
  -5   6   3     1928.70     1884.59     20.70 o 
  -4   6   3     1008.96     1062.95     11.56 o 
  -3   6   3      111.97      120.39      3.64 o 
  -2   6   3      477.09      505.53      6.21 o 
  -1   6   3      353.52      394.04      5.75 o 
   0   6   3       33.48       33.81      2.91 o 
   1   6   3     1252.65     1357.25     14.71 o 
   2   6   3      175.07      177.12      3.99 o 
   3   6   3       45.68       43.59      3.34 o 
   4   6   3       90.50       87.98      4.98 o 
   5   6   3      883.67      891.59     12.01 o 
   6   6   3      349.07      361.43      8.39 o 
   7   6   3      322.80      329.68      8.80 o 
   8   6   3      157.82      160.85      8.63 o 
   9   6   3        0.03        9.08      8.23 o 
  -9   7   3        0.36        4.83      8.01 o 
  -8   7   3        0.10        4.38      5.77 o 
  -7   7   3      211.10      194.49      7.23 o 
  -6   7   3      407.82      399.42      8.21 o 
  -5   7   3       42.48       45.90      4.81 o 
  -4   7   3        0.31        0.51      3.08 o 
  -3   7   3      100.58      116.87      3.70 o 
  -2   7   3     2052.39     2093.29     18.37 o 
  -1   7   3        2.68        3.06      2.64 o 
   0   7   3      115.11      134.23      9.76 o 
   1   7   3     1566.53     1607.42     19.37 o 
   2   7   3      236.56      240.45      4.78 o 
   3   7   3        5.59       11.44      3.02 o 
   4   7   3      153.00      151.43      6.04 o 
   5   7   3       12.96        7.16      4.73 o 
   6   7   3       65.18       61.38      5.89 o 
   7   7   3       90.60       93.68      7.01 o 
   8   7   3      153.36      148.46      8.60 o 
   9   7   3      127.60      132.51     10.54 o 
  -9   8   3      306.94      314.40     13.08 o 
  -8   8   3      258.10      251.42      8.72 o 
  -7   8   3      124.45      130.29      6.88 o 
  -6   8   3        7.43        4.20      4.53 o 
  -5   8   3      719.47      690.57      9.99 o 
  -4   8   3     2706.11     2629.14     28.27 o 
  -3   8   3      787.95      763.32     10.07 o 
  -2   8   3      104.76       90.81      3.42 o 
  -1   8   3      761.35      787.17      9.92 o 
   0   8   3     8220.85     8233.78     66.00 o 
   1   8   3     9393.16     9560.22     87.53 o 
   2   8   3     1799.99     1819.05     17.28 o 
   3   8   3       10.17       14.27      3.12 o 
   4   8   3      721.99      731.92      9.26 o 
   5   8   3      536.56      555.33      9.22 o 
   6   8   3      131.81      127.42      6.74 o 
   7   8   3      169.24      179.51      7.98 o 
   8   8   3      583.15      549.87     11.54 o 
   9   8   3       61.15       52.11      9.36 o 
  -9   9   3      223.22      220.01     11.75 o 
  -8   9   3      225.68      210.46      9.96 o 
  -7   9   3      124.53      134.01      7.14 o 
  -6   9   3      311.72      329.60      7.69 o 
  -5   9   3     2192.43     2165.47     22.84 o 
  -4   9   3      224.28      236.09      5.35 o 
  -3   9   3       39.73       49.55      3.58 o 
  -2   9   3     2815.53     2613.43     22.47 o 
  -1   9   3    10946.39    10912.08     92.38 o 
   0   9   3       39.05       50.70     10.80 o 
   1   9   3       43.21       49.49      3.18 o 
   2   9   3      311.45      336.35      5.26 o 
   3   9   3      514.27      518.38      7.21 o 
   4   9   3      305.52      311.14      6.16 o 
   5   9   3        3.42        2.25      4.54 o 
   6   9   3       49.54       40.52      6.04 o 
   7   9   3      125.20      127.74      7.57 o 
   8   9   3       87.39       97.89      8.11 o 
   9   9   3       35.45       32.42     10.94 o 
  -9  10   3        0.02       19.24      8.91 o 
  -8  10   3      345.16      343.53      9.68 o 
  -7  10   3      145.77      151.36      7.21 o 
  -6  10   3        3.95       10.01      4.96 o 
  -5  10   3      802.44      773.57     10.77 o 
  -4  10   3      963.05      952.64     10.87 o 
  -3  10   3     1842.54     1848.07     16.73 o 
  -2  10   3      228.26      234.19      4.46 o 
  -1  10   3     1557.67     1543.44     15.71 o 
   0  10   3      250.61      261.15      5.32 o 
   1  10   3     2122.98     2099.54     20.00 o 
   2  10   3      130.73      130.60      3.96 o 
   3  10   3     2443.33     2442.45     24.87 o 
   4  10   3       42.90       50.12      4.42 o 
   5  10   3        8.34       10.05      4.73 o 
   6  10   3      211.56      201.39      7.37 o 
   7  10   3        0.04       -3.04      5.55 o 
   8  10   3       63.75       73.38     11.40 o 
  -9  11   3       29.37       21.91      9.48 o 
  -8  11   3        5.85       12.92      6.31 o 
  -7  11   3        0.87       -4.77      4.86 o 
  -6  11   3       16.43       15.38      5.00 o 
  -5  11   3       72.44       75.89      5.38 o 
  -4  11   3        5.74        8.05      3.57 o 
  -3  11   3       57.87       56.48      3.60 o 
  -2  11   3       43.59       53.62      3.53 o 
  -1  11   3      303.94      328.15      4.94 o 
   0  11   3      204.26      223.52      4.76 o 
   1  11   3      655.15      636.75      8.01 o 
   2  11   3      625.14      580.33      7.59 o 
   3  11   3      218.18      220.48      4.82 o 
   4  11   3     1826.29     1759.08     17.69 o 
   5  11   3       37.92       37.93      5.26 o 
   6  11   3        3.51        8.00      5.28 o 
   7  11   3       43.82       39.08      7.18 o 
   8  11   3      259.67      274.31     13.30 o 
  -9  12   3      167.16      174.81     11.84 o 
  -8  12   3      129.43      126.59      8.30 o 
  -7  12   3      143.52      145.85      7.46 o 
  -6  12   3      146.67      123.31      6.34 o 
  -5  12   3     1199.39     1172.49     14.26 o 
  -4  12   3     1571.01     1487.54     15.36 o 
  -3  12   3      153.13      153.48      4.62 o 
  -2  12   3     2805.58     2751.05     30.25 o 
  -1  12   3       45.88       49.18      3.62 o 
   0  12   3        4.17        8.06      3.05 o 
   1  12   3      665.50      668.41      9.05 o 
   2  12   3     1331.22     1388.94     14.37 o 
   3  12   3        1.97        2.34      3.12 o 
   4  12   3       36.17       41.79      4.46 o 
   5  12   3      378.33      350.18      7.92 o 
   6  12   3       37.61       51.49      6.99 o 
   7  12   3      448.78      432.98     11.28 o 
   8  12   3      157.14      177.24     10.36 o 
  -9  13   3        5.66        5.30      8.93 o 
  -8  13   3       87.20       87.82      8.05 o 
  -7  13   3       67.06       49.23      6.43 o 
  -6  13   3      247.61      246.16      7.52 o 
  -5  13   3      139.36      131.73      5.92 o 
  -4  13   3      764.96      742.56     12.34 o 
  -3  13   3      792.24      782.44     10.79 o 
  -2  13   3       19.13       25.79      4.00 o 
  -1  13   3     1546.46     1476.42     18.82 o 
   0  13   3      882.64      837.79     10.69 o 
   1  13   3       12.57       18.80      3.45 o 
   2  13   3      346.54      348.83      6.42 o 
   3  13   3      178.45      170.42      5.21 o 
   4  13   3      382.04      390.65      8.49 o 
   5  13   3      317.79      300.22      8.38 o 
   6  13   3       54.51       59.71      6.96 o 
   7  13   3       43.38       46.60      8.02 o 
   8  13   3      272.62      304.76     13.34 o 
  -9  14   3       62.31       78.65     13.17 o 
  -8  14   3      554.53      566.07     12.78 o 
  -7  14   3       24.42       29.41      6.48 o 
  -6  14   3       74.01       81.15      6.20 o 
  -5  14   3       75.25       77.60      5.90 o 
  -4  14   3      753.14      746.60     13.71 o 
  -3  14   3     4061.74     3932.70     33.06 o 
  -2  14   3      343.21      323.58     11.69 o 
  -1  14   3      173.16      169.45      5.30 o 
   0  14   3     2142.18     2209.26     22.90 o 
   1  14   3     1445.60     1409.18     15.80 o 
   2  14   3      224.71      244.41      6.09 o 
   3  14   3       62.86       52.56      4.37 o 
   4  14   3      738.04      726.57     10.51 o 
   5  14   3       53.92       56.23      6.50 o 
   6  14   3     1067.35     1027.34     15.74 o 
   7  14   3      143.88      125.37     10.00 o 
   8  14   3        5.24       -7.17      8.51 o 
  -8  15   3      355.07      343.88     11.58 o 
  -7  15   3       29.26       25.62      6.88 o 
  -6  15   3     1221.98     1214.50     16.79 o 
  -5  15   3       61.61       49.28      5.98 o 
  -4  15   3        8.56        6.50      4.47 o 
  -3  15   3        0.23       -2.54      4.22 o 
  -2  15   3     9724.63     9566.06     89.10 o 
  -1  15   3      522.00      507.85      8.09 o 
   0  15   3     5890.56     5704.46     54.35 o 
   1  15   3      268.87      270.80      6.29 o 
   2  15   3      115.58      122.19      5.64 o 
   3  15   3      305.07      314.66      7.03 o 
   4  15   3      579.55      583.70     11.87 o 
   5  15   3       10.56        1.08      5.89 o 
   6  15   3      295.04      288.19     10.73 o 
   7  15   3        0.00       -7.61      7.61 o 
   8  15   3       61.76       52.33     10.67 o 
  -8  16   3      202.02      188.90     11.22 o 
  -7  16   3      227.65      218.42     10.33 o 
  -6  16   3      853.20      810.27     14.99 o 
  -5  16   3       28.67       26.31      6.56 o 
  -4  16   3     2516.40     2524.15     32.83 o 
  -3  16   3      924.53      915.23     11.91 o 
  -2  16   3      242.39      258.06     15.86 o 
  -1  16   3      132.29      117.22      5.13 o 
   0  16   3      298.65      311.33      9.97 o 
   1  16   3      448.57      428.17      7.64 o 
   2  16   3      661.13      638.54      9.48 o 
   3  16   3     1488.69     1437.58     16.50 o 
   4  16   3       23.33       24.62      8.60 o 
   5  16   3      552.61      547.28     13.67 o 
   6  16   3       92.72       94.66      9.02 o 
   7  16   3      488.93      485.64     13.81 o 
   8  16   3        0.68       -8.32      8.32 o 
  -8  17   3        2.83        1.06      9.90 o 
  -7  17   3      155.12      157.79     10.03 o 
  -6  17   3        4.90        5.91      6.62 o 
  -5  17   3      178.30      180.98      9.85 o 
  -4  17   3        2.52        5.38      4.87 o 
  -3  17   3       46.69       48.48      5.03 o 
  -2  17   3      790.95      790.05     11.93 o 
  -1  17   3     1719.01     1701.07     18.71 o 
   0  17   3       83.61       83.74      6.34 o 
   1  17   3      929.64      923.75     11.87 o 
   2  17   3     2055.73     1964.07     21.17 o 
   3  17   3       47.87       46.26      5.17 o 
   4  17   3      142.70      123.15      6.95 o 
   5  17   3       12.27       23.70      7.19 o 
   6  17   3        0.62       -3.36      6.68 o 
   7  17   3      126.94      123.53     10.53 o 
   8  17   3        7.11        2.36     14.96 o 
  -8  18   3       29.47       42.97     11.91 o 
  -7  18   3     1205.16     1234.59     34.45 o 
  -6  18   3      102.38      107.03      8.82 o 
  -5  18   3      278.55      283.47      9.63 o 
  -4  18   3     1528.08     1497.55     19.46 o 
  -3  18   3      418.66      395.91      7.84 o 
  -2  18   3      140.11      129.27      5.76 o 
  -1  18   3      271.15      254.50      6.58 o 
   0  18   3       37.25       41.97      4.91 o 
   1  18   3      492.95      487.06      8.44 o 
   2  18   3     1283.96     1294.02     17.18 o 
   3  18   3       22.43       30.30      5.00 o 
   4  18   3       19.91       31.21      5.94 o 
   5  18   3      334.56      327.59     10.63 o 
   6  18   3       56.73       49.29      8.82 o 
   7  18   3      493.36      544.16     14.73 o 
  -8  19   3       34.09       18.75     11.17 o 
  -7  19   3       73.38       75.93      9.76 o 
  -6  19   3      736.94      685.44     14.50 o 
  -5  19   3       93.13      104.33      8.29 o 
  -4  19   3        4.48        4.83      5.88 o 
  -3  19   3      398.46      377.64      7.83 o 
  -2  19   3      124.09      113.43      5.69 o 
  -1  19   3       24.45       17.89      4.51 o 
   0  19   3     1584.18     1552.98     26.68 o 
   1  19   3       70.05       75.81      5.44 o 
   2  19   3      919.92      935.87     13.19 o 
   3  19   3      761.55      716.16     13.97 o 
   4  19   3      609.45      613.77     11.44 o 
   5  19   3     1170.09     1155.82     18.88 o 
   6  19   3      337.66      347.70     11.98 o 
   7  19   3       15.14       15.78      9.35 o 
  -8  20   3      279.43      301.95     15.62 o 
  -7  20   3       56.69       58.40      9.75 o 
  -6  20   3       31.20       37.36      8.14 o 
  -5  20   3      471.17      474.50     11.90 o 
  -4  20   3       41.96       46.99      6.46 o 
  -3  20   3      753.12      727.07     10.88 o 
  -2  20   3      255.93      256.28      6.90 o 
  -1  20   3        2.07        8.60      5.66 o 
   0  20   3       14.97       11.09      4.76 o 
   1  20   3     1207.32     1213.63     14.87 o 
   2  20   3      103.84      103.59      5.93 o 
   3  20   3      328.56      338.34      9.01 o 
   4  20   3      375.89      376.62      9.49 o 
   5  20   3       12.82       21.88      7.73 o 
   6  20   3      966.70      942.10     17.84 o 
   7  20   3       10.65       15.09      9.34 o 
  -7  21   3      408.39      378.02     13.03 o 
  -6  21   3      221.77      245.24     13.03 o 
  -5  21   3      174.29      192.56      9.51 o 
  -4  21   3        3.26        5.03      5.60 o 
  -3  21   3      551.29      530.29     10.26 o 
  -2  21   3     1970.06     1909.07     21.81 o 
  -1  21   3     5400.24     5361.71     51.88 o 
   0  21   3      875.81      876.14     13.21 o 
   1  21   3      528.82      503.08      9.05 o 
   2  21   3        6.01        3.24      4.67 o 
   3  21   3      803.68      776.79     11.68 o 
   4  21   3      123.74      133.28      7.60 o 
   5  21   3        0.73        0.56      6.93 o 
   6  21   3        3.71       10.12      8.22 o 
   7  21   3      227.12      217.51     12.47 o 
  -7  22   3      182.75      171.57     11.38 o 
  -6  22   3       48.46       36.04      8.72 o 
  -5  22   3      125.97      140.27      9.20 o 
  -4  22   3      871.85      859.62     19.68 o 
  -3  22   3      170.73      188.90      7.08 o 
  -2  22   3      609.44      609.61     10.10 o 
  -1  22   3        3.29       11.04     23.40 o 
   0  22   3      184.92      180.84      6.72 o 
   1  22   3      686.25      674.38     10.52 o 
   2  22   3       18.62       24.88      5.42 o 
   3  22   3      294.98      282.95      7.84 o 
   4  22   3      121.87      123.42      7.97 o 
   5  22   3      228.13      198.65     11.47 o 
   6  22   3        6.66        6.02      8.34 o 
  -7  23   3        5.94       -8.13      8.13 o 
  -6  23   3      156.13      153.90     11.27 o 
  -5  23   3       77.70       86.61      8.89 o 
  -4  23   3       69.95       79.47      7.55 o 
  -3  23   3      169.62      173.39      7.09 o 
  -2  23   3       18.62       17.93      5.48 o 
  -1  23   3       92.93      101.83      6.37 o 
   0  23   3      323.78      315.61      7.92 o 
   1  23   3      717.24      695.46     10.85 o 
   2  23   3      119.33      116.90      6.66 o 
   3  23   3      485.13      455.58      9.31 o 
   4  23   3      107.00      111.24      7.94 o 
   5  23   3       32.40       21.51      8.37 o 
   6  23   3       31.14       19.50      9.24 o 
  -7  24   3      546.81      519.20     15.34 o 
  -6  24   3      153.87      137.09     10.72 o 
  -5  24   3      152.55      148.08     10.63 o 
  -4  24   3       58.94       57.02      7.24 o 
  -3  24   3       44.43       41.52      5.99 o 
  -2  24   3       33.60       31.34      5.68 o 
  -1  24   3        4.83        2.78      5.02 o 
   0  24   3      187.99      178.12      7.09 o 
   1  24   3      504.32      506.28     12.53 o 
   2  24   3        0.00        5.05      5.10 o 
   3  24   3       11.03       20.75      5.98 o 
   4  24   3       42.53       38.67      7.31 o 
   5  24   3      211.09      210.33     11.25 o 
   6  24   3      122.32      118.97     11.35 o 
  -6  25   3        0.18       14.02      8.94 o 
  -5  25   3      224.81      240.97     11.05 o 
  -4  25   3       36.01       33.40      6.98 o 
  -3  25   3       36.29       39.45      6.48 o 
  -2  25   3      137.91      136.85      7.11 o 
  -1  25   3      130.63      150.48      7.87 o 
   0  25   3        4.17       -0.55      4.99 o 
   1  25   3      248.39      238.13      7.83 o 
   2  25   3      496.06      476.60     10.51 o 
   3  25   3     2097.59     1994.18     39.03 o 
   4  25   3        9.49       10.48      6.86 o 
   5  25   3       79.96       82.85     10.28 o 
   6  25   3      109.75      109.39     11.24 o 
  -6  26   3       94.28       92.46     10.78 o 
  -5  26   3      175.80      188.20     12.95 o 
  -4  26   3       62.61       66.69      7.93 o 
  -3  26   3      144.19      141.42      7.69 o 
  -2  26   3        0.78        5.81      5.49 o 
  -1  26   3      186.32      211.70      7.76 o 
   0  26   3        8.18        4.68      5.28 o 
   1  26   3      378.32      361.29      8.91 o 
   2  26   3       13.94       14.15      5.74 o 
   3  26   3        6.18       24.96      7.16 o 
   4  26   3      323.54      316.06     10.61 o 
   5  26   3      158.22      152.57     15.87 o 
  -6  27   3        0.01       -7.29     17.06 o 
  -5  27   3      294.78      313.75     14.66 o 
  -4  27   3        0.75       -5.03      7.31 o 
  -3  27   3      301.05      299.54      9.12 o 
  -2  27   3      571.92      582.45     10.91 o 
  -1  27   3     2273.23     2218.00     25.30 o 
   0  27   3       32.79       31.75      6.22 o 
   1  27   3      229.99      229.05      8.18 o 
   2  27   3       11.77       15.34      6.15 o 
   3  27   3      206.38      187.77      9.34 o 
   4  27   3      101.41      102.53      8.82 o 
   5  27   3      323.48      317.75     14.77 o 
  -5  28   3       76.59       78.18     12.49 o 
  -4  28   3        0.06        9.06      8.10 o 
  -3  28   3      417.52      429.42     11.29 o 
  -2  28   3        8.18       16.19      6.94 o 
  -1  28   3       35.24       49.06      7.46 o 
   0  28   3      138.26      134.65      7.95 o 
   1  28   3      309.69      335.19     10.01 o 
   2  28   3        6.64        1.31      6.31 o 
   3  28   3      608.19      621.86     15.78 o 
   4  28   3      145.45      143.26     10.64 o 
  -5  29   3      128.89      142.82     13.75 o 
  -4  29   3       34.90       51.19      9.58 o 
  -3  29   3        3.44        8.72      6.98 o 
  -2  29   3       19.45       18.57      7.06 o 
  -1  29   3       49.56       59.61      7.94 o 
   0  29   3      275.81      279.85      9.76 o 
   1  29   3       21.72       22.25      7.01 o 
   2  29   3      284.31      256.45     10.00 o 
   3  29   3      213.85      211.20     11.35 o 
   4  29   3        5.66        4.36      8.54 o 
  -4  30   3       77.50       75.98     10.70 o 
  -3  30   3       28.15       32.06      7.97 o 
  -2  30   3        0.11       -2.60      6.52 o 
  -1  30   3       26.83       26.45      7.68 o 
   0  30   3       33.31       42.22      7.91 o 
   1  30   3       37.62       37.79      8.09 o 
   2  30   3        0.61        4.65      6.99 o 
   3  30   3       56.34       66.72      9.88 o 
  -3  31   3       29.74       20.89      8.26 o 
  -2  31   3        0.22        0.80      7.02 o 
  -1  31   3      238.72      247.29     10.31 o 
   0  31   3      184.39      211.09     10.15 o 
   1  31   3      129.33      121.15      9.27 o 
   2  31   3      529.89      509.57     12.68 o 
   3  31   3      813.58      812.40     17.45 o 
  -3  32   3       12.54        5.16      8.02 o 
  -2  32   3        6.61       22.67      8.53 o 
  -1  32   3       26.95       23.24      8.13 o 
   0  32   3       11.80       12.51      8.11 o 
   1  32   3      199.32      205.59     10.29 o 
   2  32   3        7.49       10.08      8.03 o 
  -1  33   3      176.17      170.73     10.85 o 
   0  33   3      141.19      145.16     10.33 o 
   1  33   3       86.59       79.51      9.46 o 
  -8   0   4      737.34      704.62     17.40 o 
  -6   0   4     1882.49     1853.67     29.36 o 
  -4   0   4     3195.91     3270.73     46.09 o 
  -2   0   4     4215.74     4001.18     52.16 o 
   0   0   4     3434.66     3236.62     44.15 o 
   2   0   4     4804.23     4713.76     55.11 o 
   4   0   4       46.68       48.22      7.34 o 
   6   0   4     2448.20     2383.09     36.60 o 
   8   0   4       52.77       37.47     11.25 o 
  -9   1   4      409.93      418.80     11.37 o 
  -8   1   4      765.75      761.28     12.88 o 
  -7   1   4       49.85       42.91      6.22 o 
  -6   1   4     1121.19     1141.80     14.58 o 
  -5   1   4     3060.11     3068.87     34.46 o 
  -4   1   4     4374.45     4255.40     41.38 o 
  -3   1   4     1702.67     1706.58     16.63 o 
  -2   1   4        2.40        2.64      3.11 o 
  -1   1   4      191.62      199.25      4.28 o 
   0   1   4     5656.68     5557.31     49.56 o 
   1   1   4      624.01      632.31      7.43 o 
   2   1   4      865.00      874.12      9.50 o 
   3   1   4      779.41      817.80     11.22 o 
   4   1   4     3584.37     3542.47     35.25 o 
   5   1   4      604.09      581.39      9.81 o 
   6   1   4      731.73      769.05     12.12 o 
   7   1   4       44.08       36.23      7.05 o 
   8   1   4       55.16       60.66      8.33 o 
  -9   2   4      335.41      350.56     11.05 o 
  -8   2   4       96.38       99.24      8.02 o 
  -7   2   4      504.30      531.40     10.20 o 
  -6   2   4      132.89      130.44      6.46 o 
  -5   2   4      153.48      165.46      6.13 o 
  -4   2   4       78.69       80.16      4.89 o 
  -3   2   4     1076.60     1082.29     12.14 o 
  -2   2   4      910.91      909.00      9.48 o 
  -1   2   4      240.02      218.64      4.43 o 
   0   2   4     3190.96     3093.95     26.28 o 
   1   2   4     1979.89     1933.10     16.44 o 
   2   2   4     3577.38     3548.92     29.94 o 
   3   2   4       73.19       86.37      4.97 o 
   4   2   4     2494.49     2427.11     27.68 o 
   5   2   4      112.00      130.20      6.44 o 
   6   2   4       40.52       50.87      6.41 o 
   7   2   4       82.03      106.86      7.68 o 
   8   2   4      676.81      700.34     13.33 o 
  -9   3   4      267.67      306.91     10.65 o 
  -8   3   4        1.77        8.89      6.31 o 
  -7   3   4      674.91      712.25     11.62 o 
  -6   3   4       84.49       91.83      6.17 o 
  -5   3   4      820.21      851.46     11.76 o 
  -4   3   4      590.70      584.83      9.04 o 
  -3   3   4     1136.68     1103.52     11.04 o 
  -2   3   4      567.54      598.79      7.15 o 
  -1   3   4       15.27        8.73      2.92 o 
   0   3   4      847.35      851.04      9.01 o 
   1   3   4        0.03        0.38      2.99 o 
   2   3   4       28.17       47.33      8.18 o 
   3   3   4      328.56      317.27      6.65 o 
   4   3   4      615.81      585.34      9.49 o 
   5   3   4       40.73       46.67      5.76 o 
   6   3   4      160.80      174.61      7.51 o 
   7   3   4      904.20      908.37     13.98 o 
   8   3   4       82.20       90.20      8.75 o 
  -9   4   4        3.18        5.70      7.76 o 
  -8   4   4      214.94      204.22      8.71 o 
  -7   4   4        8.50        5.20      5.30 o 
  -6   4   4       43.53       44.51      5.86 o 
  -5   4   4      538.10      542.52      9.08 o 
  -4   4   4       14.77       13.54      4.20 o 
  -3   4   4      517.70      521.72      7.04 o 
  -2   4   4      171.45      176.43      4.29 o 
  -1   4   4       74.10       76.53      3.58 o 
   0   4   4     1374.47     1347.85     15.18 o 
   1   4   4      117.58      116.09      4.82 o 
   2   4   4     3878.42     3741.56     31.45 o 
   3   4   4     1255.45     1199.83     12.96 o 
   4   4   4        6.74        6.61      4.34 o 
   5   4   4      898.21      887.11     12.38 o 
   6   4   4       96.23      100.26      6.88 o 
   7   4   4      281.32      291.17      9.41 o 
   8   4   4      387.67      385.99     11.17 o 
  -9   5   4       22.85       26.26      7.89 o 
  -8   5   4      460.99      470.02     10.75 o 
  -7   5   4      194.78      194.48      7.65 o 
  -6   5   4       22.88       25.71      5.47 o 
  -5   5   4     1920.58     1869.74     20.51 o 
  -4   5   4       87.91       91.41      5.10 o 
  -3   5   4      910.07      935.86     11.27 o 
  -2   5   4       37.01       40.89      3.43 o 
  -1   5   4       49.58       47.39      3.35 o 
   0   5   4     2665.59     2727.63     23.47 o 
   1   5   4     4697.96     4527.41     37.47 o 
   2   5   4       13.86       11.62      3.76 o 
   3   5   4      946.41      981.83     11.29 o 
   4   5   4       28.24       31.24      4.91 o 
   5   5   4      161.89      137.62      6.73 o 
   6   5   4      133.48      142.71      7.42 o 
   7   5   4       70.66       80.58      7.84 o 
   8   5   4        6.53       18.53      7.76 o 
  -9   6   4        1.07       -4.76      6.94 o 
  -8   6   4      111.79      104.03      7.75 o 
  -7   6   4      309.64      304.35      8.50 o 
  -6   6   4      327.86      324.21      8.08 o 
  -5   6   4        3.21        9.63      4.44 o 
  -4   6   4      133.79      132.28      7.21 o 
  -3   6   4     3949.29     3863.46     34.60 o 
  -2   6   4     1047.73     1062.66     10.74 o 
  -1   6   4     1059.11     1000.01     10.21 o 
   0   6   4      363.94      391.04      6.22 o 
   1   6   4      178.15      167.22      5.20 o 
   2   6   4       74.63       85.90      3.97 o 
   3   6   4      808.37      795.74      9.79 o 
   4   6   4       39.13       48.33      5.04 o 
   5   6   4      492.81      482.13      9.23 o 
   6   6   4      124.99      117.78      7.17 o 
   7   6   4      242.51      230.43      9.10 o 
   8   6   4      272.97      252.85     11.55 o 
  -9   7   4       75.33       69.13      8.69 o 
  -8   7   4      127.13      138.36      8.31 o 
  -7   7   4      179.28      183.20      7.89 o 
  -6   7   4      391.48      365.18      8.34 o 
  -5   7   4        1.36       -4.13      4.13 o 
  -4   7   4     7065.87     6793.09     64.17 o 
  -3   7   4        5.31        1.46      3.21 o 
  -2   7   4       25.66       29.88      3.38 o 
  -1   7   4     1661.50     1670.41     15.34 o 
   0   7   4     1175.84     1190.60     11.66 o 
   1   7   4      696.40      698.78      8.00 o 
   2   7   4      179.99      186.82      4.62 o 
   3   7   4       27.23       31.11      4.14 o 
   4   7   4      435.15      424.51      8.20 o 
   5   7   4     3056.78     3047.83     31.30 o 
   6   7   4       46.51       48.82      6.53 o 
   7   7   4       12.57       -3.79      5.86 o 
   8   7   4        0.54       -0.23      8.15 o 
  -9   8   4        1.43       -0.83      7.34 o 
  -8   8   4      108.83      111.32      8.21 o 
  -7   8   4       66.52       75.39      6.94 o 
  -6   8   4      363.25      359.02      8.42 o 
  -5   8   4       73.31       67.76      5.58 o 
  -4   8   4      868.20      892.24     16.80 o 
  -3   8   4      862.66      868.26      9.48 o 
  -2   8   4      444.42      425.05      6.12 o 
  -1   8   4      179.76      185.80      4.39 o 
   0   8   4       46.67       44.44      3.92 o 
   1   8   4      962.20      942.25      9.84 o 
   2   8   4     1612.10     1626.85     15.18 o 
   3   8   4      206.02      197.26      5.48 o 
   4   8   4      831.34      806.39     11.31 o 
   5   8   4      478.12      487.96     11.85 o 
   6   8   4      361.92      356.83      9.98 o 
   7   8   4       39.56       37.62      7.77 o 
   8   8   4      103.51      124.83     10.52 o 
  -9   9   4       18.07       11.50      7.81 o 
  -8   9   4      293.83      301.24      9.81 o 
  -7   9   4      397.73      416.47      9.59 o 
  -6   9   4      300.44      300.54      8.11 o 
  -5   9   4      394.20      394.72      8.68 o 
  -4   9   4      383.65      371.56      7.51 o 
  -3   9   4     2793.06     2700.39     26.49 o 
  -2   9   4       14.44       16.28      3.26 o 
  -1   9   4       55.76       58.68      3.57 o 
   0   9   4       83.12       74.71      4.09 o 
   1   9   4      869.59      908.20     10.50 o 
   2   9   4       37.88       43.71      4.13 o 
   3   9   4      294.69      296.04      6.90 o 
   4   9   4      137.90      132.94      6.92 o 
   5   9   4      227.94      242.89      8.55 o 
   6   9   4      390.19      367.55     10.21 o 
   7   9   4      160.05      168.42      9.81 o 
   8   9   4      145.05      152.68     10.76 o 
  -9  10   4        4.90        3.69      8.35 o 
  -8  10   4      295.36      297.53     12.05 o 
  -7  10   4       60.04       52.49      6.91 o 
  -6  10   4        0.44        4.92      5.22 o 
  -5  10   4      430.02      426.91      8.56 o 
  -4  10   4       68.17       56.52      4.98 o 
  -3  10   4        0.04        4.18      3.56 o 
  -2  10   4        3.70        5.03      3.12 o 
  -1  10   4        4.60        8.00      3.51 o 
   0  10   4       51.80       48.10      3.93 o 
   1  10   4     1734.25     1747.38     17.40 o 
   2  10   4        0.10        4.71      3.61 o 
   3  10   4      621.93      643.86      9.69 o 
   4  10   4      314.44      281.23      8.15 o 
   5  10   4      271.34      254.72      8.67 o 
   6  10   4      175.76      169.30     10.52 o 
   7  10   4      437.81      442.47     12.10 o 
   8  10   4        5.63       -1.27      7.75 o 
  -9  11   4      168.94      174.44     17.60 o 
  -8  11   4      284.27      302.74     10.09 o 
  -7  11   4       61.11       65.48      6.92 o 
  -6  11   4      110.58      108.15      6.71 o 
  -5  11   4       10.64        8.51      4.86 o 
  -4  11   4       22.66       20.44      4.59 o 
  -3  11   4      973.77      994.70     14.28 o 
  -2  11   4      273.66      279.89      5.80 o 
  -1  11   4      585.10      607.75      8.13 o 
   0  11   4      415.76      451.23      7.59 o 
   1  11   4       15.79       15.61      4.27 o 
   2  11   4      350.06      341.69      6.34 o 
   3  11   4      413.12      429.75      7.97 o 
   4  11   4        2.01       -1.44      4.83 o 
   5  11   4       78.24       81.86      7.02 o 
   6  11   4        3.18        0.17      6.05 o 
   7  11   4      162.46      178.24      9.66 o 
   8  11   4       10.84        0.05      9.03 o 
  -8  12   4       42.38       38.00      9.28 o 
  -7  12   4      290.86      284.89      9.66 o 
  -6  12   4      136.31      147.46      7.18 o 
  -5  12   4       42.39       43.07      6.26 o 
  -4  12   4      433.62      428.02     11.93 o 
  -3  12   4     1820.78     1810.97     18.21 o 
  -2  12   4       67.07       63.15      4.74 o 
  -1  12   4     1681.27     1697.98     18.51 o 
   0  12   4       11.14       12.87      4.12 o 
   1  12   4      562.58      534.72      8.58 o 
   2  12   4       42.88       47.59      4.75 o 
   3  12   4        6.74        6.38      4.27 o 
   4  12   4      146.83      136.96      7.12 o 
   5  12   4       31.99       29.82      6.35 o 
   6  12   4       37.24       46.41      8.59 o 
   7  12   4       64.42       65.41      9.98 o 
   8  12   4      138.37      163.36     12.78 o 
  -8  13   4       13.22       -1.67      8.35 o 
  -7  13   4       74.37       62.96      9.12 o 
  -6  13   4      291.18      280.25     10.52 o 
  -5  13   4      863.71      837.05     14.99 o 
  -4  13   4      778.33      795.11     16.78 o 
  -3  13   4      507.73      488.26      9.14 o 
  -2  13   4      113.10      117.91      5.36 o 
  -1  13   4      129.11      138.79      5.44 o 
   0  13   4        0.08        1.85      3.99 o 
   1  13   4     1278.76     1267.15     15.98 o 
   2  13   4      227.79      242.22      6.51 o 
   3  13   4       12.77       17.66      5.32 o 
   4  13   4     1359.79     1338.82     28.90 o 
   5  13   4      594.06      591.43     13.11 o 
   6  13   4      641.31      652.58     14.75 o 
   7  13   4        7.78       -5.59      7.67 o 
  -8  14   4      105.36       98.96     10.71 o 
  -7  14   4        7.52        6.04      7.87 o 
  -6  14   4       66.57       69.68      8.67 o 
  -5  14   4      173.94      180.49      8.97 o 
  -4  14   4      103.43      109.68      7.44 o 
  -3  14   4        4.18        1.46      4.13 o 
  -2  14   4      892.04      861.31     12.82 o 
  -1  14   4      596.80      570.55      8.96 o 
   0  14   4      826.22      836.98     11.21 o 
   1  14   4      865.54      871.88     11.62 o 
   2  14   4      448.80      442.88      8.10 o 
   3  14   4     1244.39     1193.17     16.29 o 
   4  14   4       10.62        8.48      7.65 o 
   5  14   4       20.00       16.12      7.04 o 
   6  14   4       11.06       11.31      7.72 o 
   7  14   4       86.88      101.42     10.63 o 
  -8  15   4      539.62      559.75     15.60 o 
  -7  15   4        4.24       -3.10      7.49 o 
  -6  15   4     1585.40     1631.57     46.03 o 
  -5  15   4      911.78      892.61     15.83 o 
  -4  15   4      322.04      346.08     10.43 o 
  -3  15   4      611.85      598.39      9.48 o 
  -2  15   4      113.57      108.46      5.92 o 
  -1  15   4        0.51        1.04      4.06 o 
   0  15   4      343.49      336.53      7.20 o 
   1  15   4        0.04        0.00      3.98 o 
   2  15   4        2.79        5.06      4.48 o 
   3  15   4      111.19      121.10      6.80 o 
   4  15   4      661.48      632.33     13.19 o 
   5  15   4       17.31       19.45      7.39 o 
   6  15   4      785.21      766.49     19.06 o 
   7  15   4       14.39       12.96      9.14 o 
  -8  16   4        6.54        0.08      9.26 o 
  -7  16   4       41.22       22.52      8.99 o 
  -6  16   4      686.36      676.24     14.59 o 
  -5  16   4      430.59      434.30     13.66 o 
  -4  16   4      357.00      337.98     10.01 o 
  -3  16   4       21.79       21.69      5.00 o 
  -2  16   4      686.92      706.67     10.47 o 
  -1  16   4      286.47      273.09      7.42 o 
   0  16   4      416.16      407.14      7.91 o 
   1  16   4      836.62      850.43     11.58 o 
   2  16   4      523.12      492.56      8.84 o 
   3  16   4     1506.49     1530.89     19.66 o 
   4  16   4       40.79       43.64      7.57 o 
   5  16   4      149.16      154.56      9.55 o 
   6  16   4       52.63       53.47      9.09 o 
   7  16   4      424.51      428.63     15.09 o 
  -8  17   4        3.85        2.53      9.13 o 
  -7  17   4      153.50      154.19     10.78 o 
  -6  17   4       52.93       61.33      8.60 o 
  -5  17   4       46.70       40.11      7.51 o 
  -4  17   4      109.92      119.38      8.65 o 
  -3  17   4      417.54      400.56     11.27 o 
  -2  17   4      660.50      643.30     10.08 o 
  -1  17   4      541.02      539.77      9.11 o 
   0  17   4      233.70      229.57      7.25 o 
   1  17   4      193.32      211.46      6.65 o 
   2  17   4      182.47      183.82      6.59 o 
   3  17   4      696.81      676.26     11.83 o 
   4  17   4      259.30      301.63     13.80 o 
   5  17   4     1324.27     1343.06     23.33 o 
   6  17   4       32.95       18.13      8.49 o 
   7  17   4       35.68       29.56      9.88 o 
  -7  18   4      820.69      816.22     21.65 o 
  -6  18   4      218.88      228.17     10.81 o 
  -5  18   4      129.73      121.75      8.95 o 
  -4  18   4      384.35      350.92     15.70 o 
  -3  18   4      518.49      504.95      9.28 o 
  -2  18   4      469.95      464.00      8.90 o 
  -1  18   4     2899.71     2820.71     40.91 o 
   0  18   4      367.89      352.31      7.81 o 
   1  18   4       15.99       16.48      4.90 o 
   2  18   4        9.29        0.90      4.54 o 
   3  18   4      273.00      289.09     11.05 o 
   4  18   4      234.16      234.57     10.17 o 
   5  18   4       50.11       57.15     10.02 o 
   6  18   4       38.02       39.79      9.24 o 
   7  18   4      169.18      164.99     12.27 o 
  -7  19   4       46.70       52.63     10.25 o 
  -6  19   4       20.95       16.14      8.30 o 
  -5  19   4      447.65      416.23     11.90 o 
  -4  19   4       10.26        9.39      6.46 o 
  -3  19   4      240.73      236.61      7.38 o 
  -2  19   4      138.72      137.41      6.60 o 
  -1  19   4      158.38      167.03      7.83 o 
   0  19   4      212.93      213.95      6.87 o 
   1  19   4       69.65       65.31      5.73 o 
   2  19   4      273.41      309.24      8.10 o 
   3  19   4      239.42      229.29      8.40 o 
   4  19   4     1949.05     1914.10     27.55 o 
   5  19   4       21.98        7.17      7.65 o 
   6  19   4      211.82      207.39     11.70 o 
  -7  20   4        2.77       -9.10      9.21 o 
  -6  20   4       45.93       49.45      9.20 o 
  -5  20   4      464.98      473.42     19.61 o 
  -4  20   4      142.45      159.52      9.17 o 
  -3  20   4      125.91      126.76      7.61 o 
  -2  20   4        1.11        1.01      4.70 o 
  -1  20   4       46.18       52.00      5.91 o 
   0  20   4      454.02      476.07      9.06 o 
   1  20   4       31.71       41.11      5.73 o 
   2  20   4     1441.43     1428.52     17.23 o 
   3  20   4        1.32       -0.35      5.66 o 
   4  20   4        9.76        4.04      7.07 o 
   5  20   4      123.62      136.60     10.36 o 
   6  20   4       82.79       90.47     10.57 o 
  -7  21   4      436.96      417.36     14.21 o 
  -6  21   4       74.42       71.70      9.80 o 
  -5  21   4      418.21      441.03     12.83 o 
  -4  21   4       41.26       49.32      8.02 o 
  -3  21   4       13.19       10.83      6.00 o 
  -2  21   4        6.59        7.83      5.18 o 
  -1  21   4      495.10      507.12      9.58 o 
   0  21   4        8.93       13.76      5.20 o 
   1  21   4        2.40        1.33      4.93 o 
   2  21   4      289.37      292.18      8.13 o 
   3  21   4        1.62        4.18      6.08 o 
   4  21   4      395.00      385.10     12.09 o 
   5  21   4      171.31      164.98     10.85 o 
   6  21   4      206.74      199.20     12.34 o 
  -6  22   4      531.64      556.20     14.87 o 
  -5  22   4       11.52       11.23      7.81 o 
  -4  22   4       54.17       50.57      8.44 o 
  -3  22   4       14.31       12.41      6.11 o 
  -2  22   4      213.91      218.55      7.62 o 
  -1  22   4      251.84      247.21      7.29 o 
   0  22   4       15.16       20.13      5.56 o 
   1  22   4      173.24      176.04      7.36 o 
   2  22   4     1232.94     1229.30     20.89 o 
   3  22   4      502.50      495.51     11.23 o 
   4  22   4       64.42       53.03      8.86 o 
   5  22   4       50.78       51.63      9.81 o 
   6  22   4      173.58      189.16     12.45 o 
  -6  23   4      182.40      182.43     12.05 o 
  -5  23   4       84.26       98.81     15.92 o 
  -4  23   4      657.93      674.18     14.97 o 
  -3  23   4       65.02       57.67      7.27 o 
  -2  23   4       28.93       32.73      6.11 o 
  -1  23   4      325.93      339.83      8.60 o 
   0  23   4     1648.59     1667.22     19.56 o 
   1  23   4       27.43       36.66      6.11 o 
   2  23   4      131.68      127.66     10.32 o 
   3  23   4      245.78      229.28      9.42 o 
   4  23   4      369.03      366.32     12.39 o 
   5  23   4      793.60      802.37     17.15 o 
  -6  24   4      855.49      884.06     18.48 o 
  -5  24   4       75.51       67.63      9.90 o 
  -4  24   4       90.28       95.05      9.50 o 
  -3  24   4       49.50       43.85      7.44 o 
  -2  24   4     2494.47     2438.67     30.07 o 
  -1  24   4      386.05      386.32      9.20 o 
   0  24   4      334.87      326.13     11.28 o 
   1  24   4       13.78        3.39      5.48 o 
   2  24   4      271.05      274.88      8.64 o 
   3  24   4      269.34      262.16     11.98 o 
   4  24   4       24.24       26.71      9.02 o 
   5  24   4       40.71       36.59     10.02 o 
  -6  25   4       21.62       36.98     20.64 o 
  -5  25   4        0.11       -6.04      8.19 o 
  -4  25   4      180.02      183.45     10.90 o 
  -3  25   4      126.54      117.02      8.65 o 
  -2  25   4      161.32      165.16      8.00 o 
  -1  25   4      512.33      535.05     11.84 o 
   0  25   4       44.64       36.13      6.44 o 
   1  25   4      185.10      197.51      8.18 o 
   2  25   4       12.79       15.22      6.54 o 
   3  25   4      250.35      248.92      9.85 o 
   4  25   4        5.28       -5.67      7.39 o 
   5  25   4        1.50       -6.32      8.69 o 
  -5  26   4        0.79        0.55      8.32 o 
  -4  26   4       32.39       32.38      9.30 o 
  -3  26   4       75.49       67.73      8.31 o 
  -2  26   4      154.77      150.74      8.24 o 
  -1  26   4        0.07       -2.32      5.58 o 
   0  26   4      123.56      119.95      7.59 o 
   1  26   4      287.32      283.62      9.14 o 
   2  26   4        4.09        8.65      7.00 o 
   3  26   4        0.67        1.76      6.73 o 
   4  26   4       40.43       29.69     11.10 o 
  -5  27   4      106.97       99.86     11.34 o 
  -4  27   4       39.76       37.65      9.60 o 
  -3  27   4       57.01       55.55      8.11 o 
  -2  27   4        7.64       13.08      6.49 o 
  -1  27   4      391.22      368.70      9.88 o 
   0  27   4      156.12      159.90      8.31 o 
   1  27   4       40.34       46.35      7.17 o 
   2  27   4       15.10       26.05      7.69 o 
   3  27   4       15.38       11.28      7.70 o 
   4  27   4        6.00       -3.01      8.38 o 
  -4  28   4      129.34      130.50     11.21 o 
  -3  28   4       14.18       12.76      7.96 o 
  -2  28   4       78.76       72.28      7.88 o 
  -1  28   4       44.11       56.57      7.45 o 
   0  28   4        3.06       16.98      6.67 o 
   1  28   4        0.37       -6.07      6.07 o 
   2  28   4      483.76      467.21     12.53 o 
   3  28   4       78.63       80.92      9.11 o 
  -4  29   4       78.18       47.99     19.89 o 
  -3  29   4      398.36      418.40     14.10 o 
  -2  29   4      135.00      136.48      9.59 o 
  -1  29   4        8.67        9.70      6.78 o 
   0  29   4      257.02      250.49      9.58 o 
   1  29   4        0.53        9.99      7.03 o 
   2  29   4       45.83       44.73      8.86 o 
   3  29   4       46.29       41.52      9.33 o 
  -3  30   4       94.92       89.15     10.98 o 
  -2  30   4     1039.18     1009.29     32.56 o 
  -1  30   4      183.64      190.32     11.69 o 
   0  30   4      253.68      262.26     11.05 o 
   1  30   4       68.67       91.11      9.47 o 
   2  30   4      156.43      155.29     12.31 o 
  -2  31   4       99.37      119.27     11.83 o 
  -1  31   4       25.52       15.12      8.20 o 
   0  31   4      236.46      238.89     11.05 o 
   1  31   4      108.69      113.26     10.05 o 
  -8   0   5     1604.73     1648.29     29.29 o 
  -6   0   5      115.59      122.97     10.23 o 
  -4   0   5        2.57        3.17      6.43 o 
  -2   0   5     1035.61      934.87     14.34 o 
   0   0   5      569.14      579.63     10.59 o 
   2   0   5      334.64      362.13     11.22 o 
   4   0   5      435.98      462.87     12.90 o 
   6   0   5      502.76      515.62     15.55 o 
  -8   1   5       61.42       64.92      7.99 o 
  -7   1   5      368.16      385.23      9.84 o 
  -6   1   5      144.35      150.52      7.36 o 
  -5   1   5      144.80      137.30      6.48 o 
  -4   1   5        0.09       -3.37      4.72 o 
  -3   1   5        0.77        0.45      4.01 o 
  -2   1   5      500.81      515.90      7.97 o 
  -1   1   5      127.11      119.87      4.72 o 
   0   1   5     1010.97      994.08     10.53 o 
   1   1   5    10842.24    10456.00     83.84 o 
   2   1   5      844.11      867.07      9.86 o 
   3   1   5     1820.36     1807.30     19.93 o 
   4   1   5      247.11      255.39      7.55 o 
   5   1   5       40.93       44.19      6.33 o 
   6   1   5       11.65        8.76      6.25 o 
   7   1   5      199.67      223.37      9.80 o 
  -8   2   5      231.85      233.04      9.83 o 
  -7   2   5       20.89       29.75      6.70 o 
  -6   2   5      713.35      686.25     11.35 o 
  -5   2   5      416.55      413.52      8.78 o 
  -4   2   5      889.78      880.73     12.00 o 
  -3   2   5      648.28      648.12     10.31 o 
  -2   2   5      515.19      525.33      7.14 o 
  -1   2   5      131.66      124.40      4.44 o 
   0   2   5      263.02      257.91      5.30 o 
   1   2   5     2415.99     2436.88     23.18 o 
   2   2   5     2930.70     2867.15     27.78 o 
   3   2   5      352.38      362.63      7.75 o 
   4   2   5      138.36      146.16      6.74 o 
   5   2   5      507.57      496.49      9.92 o 
   6   2   5      121.32      110.15      7.92 o 
   7   2   5       24.73       34.87      7.90 o 
  -8   3   5       79.66       96.34      8.43 o 
  -7   3   5      999.50      999.97     14.54 o 
  -6   3   5        1.11        7.61      5.77 o 
  -5   3   5      131.82      117.73      6.51 o 
  -4   3   5       91.10       88.65      5.61 o 
  -3   3   5     3596.51     3452.61     34.31 o 
  -2   3   5      980.95      920.49     10.01 o 
  -1   3   5     1408.10     1386.58     13.49 o 
   0   3   5      928.30      935.37     10.38 o 
   1   3   5        0.97       -1.70      4.05 o 
   2   3   5       26.53       29.47      5.58 o 
   3   3   5       50.10       43.72      5.28 o 
   4   3   5        0.22       -4.51      4.51 o 
   5   3   5      181.61      162.97      7.45 o 
   6   3   5       67.85       71.25      7.55 o 
   7   3   5        0.99        3.68      7.75 o 
  -8   4   5       60.97       69.61      8.30 o 
  -7   4   5      289.87      283.61      9.12 o 
  -6   4   5      226.83      203.53      7.92 o 
  -5   4   5      907.35      872.78     12.35 o 
  -4   4   5       94.25       92.90      5.87 o 
  -3   4   5      198.69      196.20      6.16 o 
  -2   4   5       89.59       87.51      4.28 o 
  -1   4   5       17.79       10.40      3.41 o 
   0   4   5      746.33      765.80      8.88 o 
   1   4   5      434.83      434.65      7.10 o 
   2   4   5      175.91      187.26      5.62 o 
   3   4   5      113.00      106.42      5.81 o 
   4   4   5      963.63      976.21     13.26 o 
   5   4   5      268.52      251.47      8.26 o 
   6   4   5      253.99      239.03      9.93 o 
   7   4   5        0.00       -0.18      7.50 o 
  -8   5   5      312.75      292.30     10.19 o 
  -7   5   5       93.87       99.38      7.85 o 
  -6   5   5       15.67       22.92      6.09 o 
  -5   5   5        3.08        9.44      4.99 o 
  -4   5   5       89.06       92.80      5.80 o 
  -3   5   5      132.58      128.97      6.52 o 
  -2   5   5       45.41       47.78      4.01 o 
  -1   5   5      579.70      588.38      7.85 o 
   0   5   5     1296.86     1284.82     12.79 o 
   1   5   5      916.17      937.29     10.21 o 
   2   5   5      971.98      954.68     10.48 o 
   3   5   5     1384.62     1403.11     16.39 o 
   4   5   5        0.20       -3.05      4.85 o 
   5   5   5      211.98      192.63      8.48 o 
   6   5   5      131.65      133.51     11.54 o 
   7   5   5       25.99       13.00      8.52 o 
  -8   6   5      245.00      255.39     11.19 o 
  -7   6   5      113.18      106.74      7.90 o 
  -6   6   5      407.82      403.47      9.27 o 
  -5   6   5        6.11        6.67      4.88 o 
  -4   6   5        2.29        3.11      4.51 o 
  -3   6   5      274.49      261.54      6.82 o 
  -2   6   5      863.64      834.89      9.48 o 
  -1   6   5      148.44      158.94      4.77 o 
   0   6   5      136.20      137.11      5.48 o 
   1   6   5      104.05      102.56      4.55 o 
   2   6   5      274.61      270.17      7.25 o 
   3   6   5       29.19       36.88      5.76 o 
   4   6   5       44.33       50.24      6.48 o 
   5   6   5       71.19       69.25      7.29 o 
   6   6   5      781.41      810.51     22.65 o 
   7   6   5      114.34      136.31     10.26 o 
  -8   7   5        1.97       11.51      7.20 o 
  -7   7   5       12.08       18.07      6.67 o 
  -6   7   5      596.24      611.75     10.94 o 
  -5   7   5      286.21      281.09      7.80 o 
  -4   7   5       65.82       57.06      5.34 o 
  -3   7   5      196.74      201.32      6.50 o 
  -2   7   5     2355.65     2325.00     22.45 o 
  -1   7   5     1168.33     1148.35     15.16 o 
   0   7   5      653.18      643.19      8.79 o 
   1   7   5      844.92      842.26     10.42 o 
   2   7   5     4351.02     4235.82     38.48 o 
   3   7   5       66.04       64.66      6.14 o 
   4   7   5      347.95      330.44      9.12 o 
   5   7   5      164.52      178.94      8.51 o 
   6   7   5      135.46      148.00      9.14 o 
   7   7   5      163.40      169.74     10.72 o 
  -8   8   5       67.36       64.77      9.82 o 
  -7   8   5       21.66       21.27      6.90 o 
  -6   8   5      190.58      191.03      7.85 o 
  -5   8   5       43.87       47.90      5.80 o 
  -4   8   5     2732.16     2760.68     35.44 o 
  -3   8   5       86.38      101.76      6.65 o 
  -2   8   5      298.84      303.67      9.43 o 
  -1   8   5       76.44       91.48      4.86 o 
   0   8   5     1898.91     1868.55     18.68 o 
   1   8   5       15.40       12.00      4.00 o 
   2   8   5      744.93      755.45     10.82 o 
   3   8   5      212.23      226.20      7.84 o 
   4   8   5      392.27      384.92      9.81 o 
   5   8   5      176.29      185.80      8.67 o 
   6   8   5      116.99      102.05      9.03 o 
   7   8   5        1.93       -3.85      7.54 o 
  -8   9   5      377.73      380.94     18.88 o 
  -7   9   5      136.85      131.21     10.28 o 
  -6   9   5      495.45      515.94     11.52 o 
  -5   9   5       35.42       28.99      6.62 o 
  -4   9   5     1123.47     1122.29     16.06 o 
  -3   9   5      759.49      762.08     12.21 o 
  -2   9   5     3316.90     3233.95     30.09 o 
  -1   9   5        8.43       21.42      4.23 o 
   0   9   5      596.49      554.63      8.16 o 
   1   9   5     1527.16     1526.89     16.03 o 
   2   9   5       39.35       36.00      4.94 o 
   3   9   5       20.39       27.94      5.87 o 
   4   9   5        0.76        2.58      5.81 o 
   5   9   5      120.78      116.33      8.22 o 
   6   9   5      673.54      656.38     13.61 o 
   7   9   5      211.05      215.73     12.53 o 
  -8  10   5        3.90       17.87      9.80 o 
  -7  10   5       30.14       25.69      8.86 o 
  -6  10   5      245.77      251.47     10.51 o 
  -5  10   5      712.82      665.85     13.80 o 
  -4  10   5       59.06       65.05      8.05 o 
  -3  10   5      552.32      532.92     10.18 o 
  -2  10   5     1377.25     1411.67     15.10 o 
  -1  10   5      133.56      131.10      5.23 o 
   0  10   5      301.36      314.39      7.14 o 
   1  10   5       30.36       47.57      5.59 o 
   2  10   5       72.12       63.02      6.09 o 
   3  10   5      110.44      109.28      7.94 o 
   4  10   5      463.73      457.82     11.64 o 
   5  10   5        9.40        2.50      7.09 o 
   6  10   5       55.05       45.88      9.34 o 
   7  10   5      102.83       92.70     10.94 o 
  -8  11   5       27.55       23.99     10.10 o 
  -7  11   5      131.48      120.45     10.32 o 
  -6  11   5      223.39      218.04     10.51 o 
  -5  11   5      336.38      334.33     11.00 o 
  -4  11   5        0.01       -0.38      6.49 o 
  -3  11   5       20.46       10.05      5.93 o 
  -2  11   5       28.59       31.26      5.02 o 
  -1  11   5      188.95      176.08      6.13 o 
   0  11   5        8.20        8.19      4.31 o 
   1  11   5      984.15      986.70     16.52 o 
   2  11   5      299.73      289.28      8.27 o 
   3  11   5        0.75       -1.21      5.76 o 
   4  11   5      210.13      203.48      9.64 o 
   5  11   5      341.99      378.26     12.02 o 
   6  11   5       33.48       35.31      9.67 o 
   7  11   5       15.76       19.27      9.71 o 
  -8  12   5       18.08       13.58      9.90 o 
  -7  12   5      496.93      487.31     14.04 o 
  -6  12   5        0.21       -6.23      6.84 o 
  -5  12   5      589.78      577.20     18.52 o 
  -4  12   5        1.31        7.59      6.38 o 
  -3  12   5       13.53       13.16      6.00 o 
  -2  12   5       70.94       80.62      5.70 o 
  -1  12   5       20.70       20.36      4.86 o 
   0  12   5      562.88      550.15      9.13 o 
   1  12   5       45.46       43.76      5.28 o 
   2  12   5      350.22      358.96      8.75 o 
   3  12   5      121.74      119.61      8.91 o 
   4  12   5        2.00       -0.64      6.40 o 
   5  12   5      334.73      323.78     11.74 o 
   6  12   5      115.64      119.39     10.75 o 
   7  12   5      859.32      857.40     23.37 o 
  -8  13   5        4.69       -0.11      9.05 o 
  -7  13   5      172.58      200.90     11.94 o 
  -6  13   5      105.24      108.53      9.49 o 
  -5  13   5      260.77      273.07     14.74 o 
  -4  13   5       77.10       68.93      7.84 o 
  -3  13   5      105.33       96.49      7.69 o 
  -2  13   5       62.77       53.84      5.43 o 
  -1  13   5       13.73        9.88      4.65 o 
   0  13   5     2820.56     2713.36     28.04 o 
   1  13   5      208.11      188.03      6.61 o 
   2  13   5      580.21      610.55     11.13 o 
   3  13   5      161.65      144.55      8.63 o 
   4  13   5      152.77      153.20      9.14 o 
   5  13   5      398.41      378.94     12.18 o 
   6  13   5      189.77      187.37     12.59 o 
   7  13   5       23.21       20.61     10.47 o 
  -7  14   5        5.67        0.63      9.58 o 
  -6  14   5       13.50        8.89      7.75 o 
  -5  14   5      621.33      645.56     14.17 o 
  -4  14   5      389.27      370.33     10.96 o 
  -3  14   5      351.57      369.62     10.39 o 
  -2  14   5       39.84       51.29      6.92 o 
  -1  14   5       16.39        8.64      4.73 o 
   0  14   5      595.60      613.16      9.89 o 
   1  14   5       77.62       76.23      5.99 o 
   2  14   5      225.72      223.32      8.04 o 
   3  14   5       61.89       66.33      7.55 o 
   4  14   5      871.74      868.50     26.23 o 
   5  14   5       91.90       96.66      9.59 o 
   6  14   5      428.74      445.46     14.40 o 
  -7  15   5      183.75      192.80     11.91 o 
  -6  15   5      577.55      575.11     14.93 o 
  -5  15   5       24.64       17.32      7.77 o 
  -4  15   5       34.90       38.97      7.46 o 
  -3  15   5      279.10      256.76     10.95 o 
  -2  15   5     3782.86     3732.28     37.45 o 
  -1  15   5       51.37       38.08      5.32 o 
   0  15   5       45.89       46.25      5.43 o 
   1  15   5      244.48      224.15      8.30 o 
   2  15   5      749.79      780.30     12.87 o 
   3  15   5       48.13       44.79      7.68 o 
   4  15   5       11.62       15.35      9.07 o 
   5  15   5       24.83       19.49      7.89 o 
   6  15   5      487.78      511.95     25.83 o 
  -7  16   5       20.20       16.99      9.41 o 
  -6  16   5      154.37      156.96     10.99 o 
  -5  16   5      182.80      176.54     10.40 o 
  -4  16   5     2143.72     2128.49     29.27 o 
  -3  16   5     1261.65     1322.02     20.34 o 
  -2  16   5      127.87      137.64      7.71 o 
  -1  16   5      282.47      291.99      7.63 o 
   0  16   5     1764.10     1772.94     22.08 o 
   1  16   5       99.25      112.42      6.49 o 
   2  16   5        0.38        2.01      5.66 o 
   3  16   5      782.57      758.64     14.90 o 
   4  16   5      532.60      537.94     13.35 o 
   5  16   5      151.40      148.36     10.48 o 
   6  16   5        6.86        8.96      9.01 o 
  -7  17   5       29.68       20.95      9.78 o 
  -6  17   5      104.91       95.04     10.15 o 
  -5  17   5       93.86      110.99      9.62 o 
  -4  17   5      252.58      274.37     10.53 o 
  -3  17   5      391.44      381.05      9.76 o 
  -2  17   5       68.49       67.53      6.29 o 
  -1  17   5      364.06      375.68      9.54 o 
   0  17   5      161.87      157.85      6.82 o 
   1  17   5      891.18      871.89     13.11 o 
   2  17   5       15.03       10.96      6.15 o 
   3  17   5       41.54       47.63     10.15 o 
   4  17   5      484.93      497.57     14.64 o 
   5  17   5       17.63       25.42      9.47 o 
   6  17   5       20.52       15.31      9.44 o 
  -7  18   5      337.85      321.73     14.11 o 
  -6  18   5      219.85      215.28     11.91 o 
  -5  18   5      206.96      208.31     10.74 o 
  -4  18   5      152.25      148.86     13.27 o 
  -3  18   5      399.20      420.80     11.45 o 
  -2  18   5        4.25       10.23      5.31 o 
  -1  18   5        1.72        3.86      5.12 o 
   0  18   5      112.19      123.82      6.67 o 
   1  18   5       10.15       10.02      5.41 o 
   2  18   5       13.06        4.58      6.40 o 
   3  18   5       13.86       10.90      7.27 o 
   4  18   5       38.76       30.66      8.21 o 
   5  18   5      464.72      457.45     14.12 o 
   6  18   5      377.86      347.29     14.00 o 
  -6  19   5        5.06        0.81      8.35 o 
  -5  19   5       27.31       30.18      8.66 o 
  -4  19   5        0.62        7.89      7.29 o 
  -3  19   5       18.05       17.05      6.43 o 
  -2  19   5        1.51        3.00      5.24 o 
  -1  19   5       83.60       84.09      6.12 o 
   0  19   5      535.93      542.12     10.04 o 
   1  19   5      127.97      122.62      7.02 o 
   2  19   5      662.88      693.46     13.58 o 
   3  19   5       26.81       26.29      8.17 o 
   4  19   5       10.18       12.53      8.13 o 
   5  19   5        9.25       15.22      9.26 o 
  -6  20   5        2.10       -7.57      7.57 o 
  -5  20   5      420.64      439.69     13.25 o 
  -4  20   5       31.59       36.76      8.51 o 
  -3  20   5      192.66      173.31      9.85 o 
  -2  20   5      320.53      334.58      8.79 o 
  -1  20   5      183.17      173.98      7.55 o 
   0  20   5      269.21      281.86      8.21 o 
   1  20   5      151.26      152.91      7.46 o 
   2  20   5       31.27       18.56      6.62 o 
   3  20   5       45.51       37.05      8.54 o 
   4  20   5      733.84      740.52     16.16 o 
   5  20   5       48.61       35.46      9.69 o 
  -6  21   5       32.80       44.41     10.42 o 
  -5  21   5        2.38        4.35      7.94 o 
  -4  21   5       25.13       25.60      8.14 o 
  -3  21   5      397.90      412.30     12.67 o 
  -2  21   5      145.45      143.98      7.63 o 
  -1  21   5      522.42      491.49     10.25 o 
   0  21   5      272.11      269.25      8.28 o 
   1  21   5       53.69       57.38      6.62 o 
   2  21   5      161.87      159.26      8.70 o 
   3  21   5       15.35       16.52      8.40 o 
   4  21   5      237.57      209.67     12.60 o 
   5  21   5       54.89       35.03     10.17 o 
  -6  22   5      200.68      230.14     25.27 o 
  -5  22   5      212.72      216.67     11.75 o 
  -4  22   5      512.96      497.29     13.77 o 
  -3  22   5      140.73      128.30      9.74 o 
  -2  22   5      210.20      236.99     12.12 o 
  -1  22   5      796.07      792.62     12.80 o 
   0  22   5      200.22      193.53      8.00 o 
   1  22   5        3.22       -5.48      5.48 o 
   2  22   5       89.02       91.21      8.25 o 
   3  22   5      570.65      571.13     19.95 o 
   4  22   5       34.24       48.18     10.01 o 
  -5  23   5        1.33       -7.99      7.99 o 
  -4  23   5      125.55      121.34     10.47 o 
  -3  23   5       22.55       15.47      8.16 o 
  -2  23   5        7.52       12.96      6.97 o 
  -1  23   5      597.84      601.45     12.11 o 
   0  23   5      183.27      186.30      8.44 o 
   1  23   5        2.68       -5.48      5.48 o 
   2  23   5      284.10      297.27     10.31 o 
   3  23   5       43.97       36.33      8.94 o 
   4  23   5      102.44      109.01     11.16 o 
  -5  24   5       78.63       77.07     11.59 o 
  -4  24   5       44.43       53.59      9.82 o 
  -3  24   5       62.05       62.28      9.44 o 
  -2  24   5        0.32        5.16      6.88 o 
  -1  24   5      118.62      128.05      7.96 o 
   0  24   5       33.49       41.20      7.19 o 
   1  24   5      399.60      418.64     10.53 o 
   2  24   5        8.64        8.10      7.06 o 
   3  24   5      308.70      312.54     12.75 o 
   4  24   5      323.07      310.66     13.31 o 
  -4  25   5       65.57       52.55      9.84 o 
  -3  25   5       97.60       85.79     10.34 o 
  -2  25   5        0.65        5.28      7.27 o 
  -1  25   5       98.84       96.93      7.99 o 
   0  25   5       23.88       17.51      6.87 o 
   1  25   5       48.10       55.30      7.97 o 
   2  25   5        1.51       -0.24      7.36 o 
   3  25   5      503.76      540.23     15.27 o 
  -4  26   5      111.07      106.88     11.24 o 
  -3  26   5       59.36       59.60     10.39 o 
  -2  26   5      325.06      330.18     11.55 o 
  -1  26   5      325.71      311.06     10.10 o 
   0  26   5       53.04       51.63      7.74 o 
   1  26   5      164.95      175.24      8.98 o 
   2  26   5       11.95       -2.26      7.56 o 
   3  26   5      139.49      150.19     11.85 o 
  -3  27   5      100.75      106.70     11.30 o 
  -2  27   5        4.46        6.81      7.98 o 
  -1  27   5      245.80      255.97     10.01 o 
   0  27   5       23.55       25.02      7.43 o 
   1  27   5       48.62       55.24      8.76 o 
   2  27   5       14.55       11.51      8.17 o 
  -2  28   5      376.82      338.60     12.19 o 
  -1  28   5       31.71       30.40      7.92 o 
   0  28   5       47.57       52.61      8.52 o 
   1  28   5       39.26       41.05      8.92 o 
  -8   0   6      410.82      407.06     17.09 o 
  -6   0   6      689.80      720.58     17.66 o 
  -4   0   6      865.97      838.10     23.72 o 
  -2   0   6     4204.64     4119.31     57.40 o 
   0   0   6      499.89      478.76     10.71 o 
   2   0   6      699.61      690.67     15.11 o 
   4   0   6       10.88       18.36      8.38 o 
   6   0   6      120.18      114.19     15.72 o 
  -8   1   6       99.82      128.02     10.11 o 
  -7   1   6        4.50       11.49      7.16 o 
  -6   1   6       57.21       48.71      7.06 o 
  -5   1   6     1133.50     1152.96     15.42 o 
  -4   1   6      501.16      500.69      9.72 o 
  -3   1   6      465.31      479.67      9.09 o 
  -2   1   6        1.25        5.25      5.64 o 
  -1   1   6      130.53      133.23      5.30 o 
   0   1   6      912.02      868.49     10.16 o 
   1   1   6      477.03      479.22      7.56 o 
   2   1   6        5.00       10.12      5.08 o 
   3   1   6        8.38        6.97      5.27 o 
   4   1   6      109.76       97.70      7.26 o 
   5   1   6      475.55      488.85     14.85 o 
   6   1   6       11.70       -2.14      7.71 o 
  -8   2   6       14.18        5.51      7.88 o 
  -7   2   6      124.16      131.58      8.78 o 
  -6   2   6       56.25       48.26      7.09 o 
  -5   2   6        3.69        8.58      5.75 o 
  -4   2   6      146.77      148.87      7.06 o 
  -3   2   6       24.94       32.73      5.55 o 
  -2   2   6      465.59      463.25      8.67 o 
  -1   2   6      702.28      700.07      8.98 o 
   0   2   6      357.43      358.27      6.72 o 
   1   2   6       66.70       63.83      4.87 o 
   2   2   6     1371.81     1370.13     16.45 o 
   3   2   6      234.16      231.03      8.74 o 
   4   2   6      217.23      202.47      9.10 o 
   5   2   6        6.48        0.38      6.61 o 
   6   2   6        0.29        9.20      7.87 o 
  -8   3   6        8.61       14.86     18.50 o 
  -7   3   6      565.36      550.73     12.01 o 
  -6   3   6        0.91       -5.51      5.51 o 
  -5   3   6       24.54       25.63      6.31 o 
  -4   3   6        2.62        1.17      5.08 o 
  -3   3   6      411.51      393.64      8.46 o 
  -2   3   6      345.13      349.93      7.77 o 
  -1   3   6        2.71        0.62      4.14 o 
   0   3   6       47.26       52.51      4.96 o 
   1   3   6       90.19       93.79      5.49 o 
   2   3   6       62.41       60.96      6.60 o 
   3   3   6      416.47      428.59     10.21 o 
   4   3   6        6.21       -2.36      6.78 o 
   5   3   6      162.45      169.01      9.36 o 
   6   3   6      104.19       91.66      9.61 o 
  -7   4   6        0.99        8.64      8.06 o 
  -6   4   6       20.63       27.16      6.83 o 
  -5   4   6       31.41       39.34      6.42 o 
  -4   4   6      128.10      140.60      8.09 o 
  -3   4   6        2.07        4.94      5.36 o 
  -2   4   6      380.10      400.18      9.24 o 
  -1   4   6      231.28      207.63      6.27 o 
   0   4   6     1293.20     1279.79     14.28 o 
   1   4   6       10.39        1.83      4.73 o 
   2   4   6      832.95      827.35     13.22 o 
   3   4   6      102.33      102.83      7.98 o 
   4   4   6        4.39        3.39      6.57 o 
   5   4   6      111.90      115.04      8.19 o 
   6   4   6      147.71      152.74     10.36 o 
  -7   5   6       93.37       98.60      9.44 o 
  -6   5   6      309.73      310.50     10.70 o 
  -5   5   6      982.46      963.45     15.54 o 
  -4   5   6       28.29       26.34      6.56 o 
  -3   5   6      877.18      881.47     14.82 o 
  -2   5   6        0.37        1.02      5.01 o 
  -1   5   6       82.63       74.85      5.30 o 
   0   5   6       32.67       35.68      4.81 o 
   1   5   6       88.80       71.86      5.35 o 
   2   5   6      131.40      141.42      7.43 o 
   3   5   6       80.08       83.51      7.33 o 
   4   5   6      193.06      204.84      8.99 o 
   5   5   6      145.23      133.65      9.32 o 
   6   5   6      220.02      219.61     11.18 o 
  -7   6   6      481.33      488.32     13.27 o 
  -6   6   6        6.13        1.80      6.82 o 
  -5   6   6      220.76      238.08      9.25 o 
  -4   6   6      842.84      833.31     13.75 o 
  -3   6   6     2599.97     2576.92     30.13 o 
  -2   6   6      301.92      315.12      8.60 o 
  -1   6   6      692.71      629.56      9.98 o 
   0   6   6      204.73      209.20      6.36 o 
   1   6   6       83.84       91.94      5.59 o 
   2   6   6      245.56      254.66      8.33 o 
   3   6   6        3.39        3.70      5.85 o 
   4   6   6       53.18       37.14      7.30 o 
   5   6   6      668.80      662.98     13.64 o 
   6   6   6      259.98      236.99     11.32 o 
  -7   7   6      123.40      116.40     11.35 o 
  -6   7   6       91.48       92.62      8.92 o 
  -5   7   6        2.00       13.06      6.92 o 
  -4   7   6     1229.84     1288.44     18.10 o 
  -3   7   6      165.71      170.99      7.98 o 
  -2   7   6      168.85      162.01      7.45 o 
  -1   7   6      720.09      720.32     10.10 o 
   0   7   6      773.50      791.37     10.61 o 
   1   7   6        0.00        9.34      4.54 o 
   2   7   6       37.89       51.23      6.63 o 
   3   7   6      515.83      529.28     11.30 o 
   4   7   6      224.98      212.46      9.38 o 
   5   7   6      116.06      127.43     10.66 o 
   6   7   6      184.39      212.32     12.46 o 
  -7   8   6        7.08        2.29      9.21 o 
  -6   8   6      222.85      235.49     11.22 o 
  -5   8   6      178.45      185.86     10.25 o 
  -4   8   6       76.51       75.62      8.40 o 
  -3   8   6       32.87       17.48      8.68 o 
  -2   8   6      313.18      313.41     15.36 o 
  -1   8   6      108.87      108.60      6.28 o 
   0   8   6        0.01        3.00      4.77 o 
   1   8   6      660.39      640.18     10.41 o 
   2   8   6      485.68      509.88     13.04 o 
   3   8   6      139.38      144.03      9.00 o 
   4   8   6      874.35      916.91     17.14 o 
   5   8   6      234.70      259.43     11.84 o 
   6   8   6       19.78       26.41     12.18 o 
  -7   9   6      490.64      493.47     20.08 o 
  -6   9   6      495.70      509.36     14.25 o 
  -5   9   6       39.79       25.65      8.05 o 
  -4   9   6      143.13      136.81      9.12 o 
  -3   9   6        3.03       -4.24      6.14 o 
  -2   9   6      160.98      140.16      7.25 o 
  -1   9   6      366.04      365.57      8.31 o 
   0   9   6      245.05      238.19      8.25 o 
   1   9   6        5.39       14.91      5.33 o 
   2   9   6      273.10      302.42     12.64 o 
   3   9   6       35.10       28.23      7.54 o 
   4   9   6       25.74       26.98      8.70 o 
   5   9   6       90.14       88.16     10.03 o 
   6   9   6     1026.90     1023.13     20.10 o 
  -7  10   6      114.94      116.79     11.67 o 
  -6  10   6       57.79       60.49      9.79 o 
  -5  10   6       84.01       77.90      9.07 o 
  -4  10   6      834.24      825.08     15.79 o 
  -3  10   6      173.89      175.60      9.34 o 
  -2  10   6        0.21       -3.78      5.19 o 
  -1  10   6      283.19      270.01      7.66 o 
   0  10   6      405.15      400.18      8.59 o 
   1  10   6     1683.10     1677.17     19.36 o 
   2  10   6      295.32      313.10     12.62 o 
   3  10   6      824.52      834.12     16.29 o 
   4  10   6      253.43      270.84     11.27 o 
   5  10   6       37.88       43.23      9.77 o 
   6  10   6      200.31      181.47     12.56 o 
  -7  11   6      405.47      400.79     14.61 o 
  -6  11   6        0.85       -6.18      8.08 o 
  -5  11   6      478.54      477.72     13.22 o 
  -4  11   6        2.88        8.47      7.11 o 
  -3  11   6        1.67       -5.50      6.44 o 
  -2  11   6      465.57      486.25     11.53 o 
  -1  11   6      182.41      177.27      7.01 o 
   0  11   6      183.57      198.73      7.08 o 
   1  11   6        7.11        7.58      6.94 o 
   2  11   6      875.27      823.55     15.42 o 
   3  11   6      246.49      268.81     12.68 o 
   4  11   6      527.96      548.21     13.85 o 
   5  11   6      394.92      385.53     13.56 o 
   6  11   6        9.14       18.67     10.40 o 
  -7  12   6      551.98      563.33     17.52 o 
  -6  12   6      267.95      273.52     12.66 o 
  -5  12   6       87.32      100.51     10.14 o 
  -4  12   6        8.64        3.84      7.17 o 
  -3  12   6     1859.82     1832.82     26.13 o 
  -2  12   6      125.05      120.77      8.60 o 
  -1  12   6      114.76      115.55      6.70 o 
   0  12   6       14.82        4.84      5.12 o 
   1  12   6       16.01       11.58      5.49 o 
   2  12   6        3.87        9.89      6.86 o 
   3  12   6        0.10        2.80      7.08 o 
   4  12   6      131.71      141.58     10.50 o 
   5  12   6      435.58      449.43     16.33 o 
  -7  13   6       50.74       41.17     19.95 o 
  -6  13   6       22.72       24.46      9.52 o 
  -5  13   6      623.76      623.16     14.97 o 
  -4  13   6     1056.19     1095.02     18.92 o 
  -3  13   6       37.15       32.36      7.85 o 
  -2  13   6      275.37      291.92      9.24 o 
  -1  13   6     1392.25     1385.86     17.07 o 
   0  13   6       25.82       29.21      5.99 o 
   1  13   6       35.39       24.06      6.58 o 
   2  13   6      403.36      396.88     11.73 o 
   3  13   6      119.97      101.17      9.27 o 
   4  13   6      118.34      116.08     10.28 o 
   5  13   6      154.60      161.16     11.60 o 
  -6  14   6      155.40      137.92     11.60 o 
  -5  14   6      200.12      208.65     11.51 o 
  -4  14   6        7.93       10.84      7.49 o 
  -3  14   6       79.80       80.67      8.81 o 
  -2  14   6      464.93      482.38     10.82 o 
  -1  14   6       99.31      116.21      6.97 o 
   0  14   6      728.47      686.45     11.30 o 
   1  14   6      553.88      533.72     11.32 o 
   2  14   6       30.40       19.97      7.68 o 
   3  14   6       39.56       41.59      8.69 o 
   4  14   6      727.31      758.66     16.34 o 
   5  14   6        7.90        6.48      8.83 o 
  -6  15   6      391.08      410.61     14.31 o 
  -5  15   6        4.32        0.20      8.21 o 
  -4  15   6       54.26       55.56      9.19 o 
  -3  15   6       32.67       33.78      8.14 o 
  -2  15   6      108.51      114.94      7.90 o 
  -1  15   6       91.33       93.62      6.96 o 
   0  15   6      175.39      185.68      7.91 o 
   1  15   6        8.66       15.63      7.31 o 
   2  15   6      156.48      146.24      9.77 o 
   3  15   6        0.00        0.62      7.49 o 
   4  15   6      514.93      558.23     15.88 o 
   5  15   6       69.36       57.34     10.42 o 
  -6  16   6      196.57      185.86     12.20 o 
  -5  16   6        4.93        3.40      8.00 o 
  -4  16   6        5.12        3.34      7.60 o 
  -3  16   6      235.00      230.44     10.74 o 
  -2  16   6       60.75       68.25      7.64 o 
  -1  16   6      513.80      505.76     10.24 o 
   0  16   6       93.36       92.11      7.08 o 
   1  16   6     1960.44     2001.05     25.04 o 
   2  16   6      705.84      728.99     15.18 o 
   3  16   6      726.81      799.83     16.45 o 
   4  16   6       30.12       27.31      9.10 o 
   5  16   6       78.90       64.47     12.26 o 
  -6  17   6      710.80      744.03     23.93 o 
  -5  17   6       95.83       80.83     10.32 o 
  -4  17   6       60.17       72.61      9.61 o 
  -3  17   6       29.39       39.33      9.54 o 
  -2  17   6      115.87      119.81      8.32 o 
  -1  17   6     1730.72     1772.21     20.84 o 
   0  17   6       46.77       44.08      6.49 o 
   1  17   6        7.40       20.00      6.89 o 
   2  17   6      312.55      315.26     11.71 o 
   3  17   6      932.79      854.41     20.68 o 
   4  17   6       10.90       12.81      8.85 o 
  -5  18   6      134.14      138.37     12.62 o 
  -4  18   6      190.48      199.67     13.00 o 
  -3  18   6      410.30      429.75     13.63 o 
  -2  18   6      107.39      105.97      8.45 o 
  -1  18   6      142.89      150.89      8.04 o 
   0  18   6       30.83       26.61      6.69 o 
   1  18   6       62.58       61.71      8.06 o 
   2  18   6       23.95       26.00      8.53 o 
   3  18   6        2.60        2.40      7.88 o 
   4  18   6        9.20       -1.00      8.04 o 
  -5  19   6      386.68      366.14     13.77 o 
  -4  19   6      233.64      254.52     12.05 o 
  -3  19   6        6.82       12.19     10.10 o 
  -2  19   6      773.26      773.98     14.45 o 
  -1  19   6        3.45        0.50      5.69 o 
   0  19   6        0.01        6.54      6.30 o 
   1  19   6      197.99      198.61      9.42 o 
   2  19   6       50.99       53.25      9.72 o 
   3  19   6        0.09       -7.38      7.74 o 
   4  19   6      218.70      189.75     11.99 o 
  -5  20   6      107.47      109.29     11.63 o 
  -4  20   6        0.02       -6.51      8.19 o 
  -3  20   6       31.72       46.81      9.42 o 
  -2  20   6      375.80      368.94     12.57 o 
  -1  20   6       36.89       31.81      7.17 o 
   0  20   6      505.32      500.40     11.26 o 
   1  20   6      113.13      122.00      8.92 o 
   2  20   6       42.86       33.89      9.38 o 
   3  20   6      362.99      360.10     13.19 o 
  -4  21   6       13.07        5.27      8.63 o 
  -3  21   6      180.69      187.60     11.39 o 
  -2  21   6       19.91       13.58      8.49 o 
  -1  21   6       30.84       27.98      8.26 o 
   0  21   6       33.25       28.43      6.91 o 
   1  21   6       87.61       84.74      9.18 o 
   2  21   6        6.31        7.08      8.50 o 
   3  21   6       69.86       64.28     10.17 o 
  -4  22   6       15.90       13.44      9.03 o 
  -3  22   6       77.65       75.22     10.17 o 
  -2  22   6      243.20      276.82     16.61 o 
  -1  22   6      129.71      123.92      9.43 o 
   0  22   6      122.48      115.14      9.88 o 
   1  22   6        8.48        3.64      7.37 o 
   2  22   6      787.42      758.46     16.82 o 
   3  22   6       27.05       29.02      9.72 o 
  -3  23   6      161.64      177.99     13.59 o 
  -2  23   6        8.13       12.08      9.09 o 
  -1  23   6      280.58      285.48     11.46 o 
   0  23   6      831.44      825.22     24.99 o 
   1  23   6       30.14       27.99      8.32 o 
   2  23   6       10.54       11.43      8.89 o 
  -3  24   6       48.42       58.48     10.65 o 
  -2  24   6      181.47      184.57     12.19 o 
  -1  24   6      219.76      208.00     10.78 o 
   0  24   6       99.24      102.44      8.89 o 
   1  24   6      195.69      192.40     10.71 o 
  -2  25   6       10.16       -0.10      8.65 o 
  -1  25   6        1.38        9.38      8.24 o 
   0  25   6        9.76        0.18      8.86 o 
  -6   0   7       99.68      113.06     15.76 o 
  -4   0   7       59.98       45.92     23.28 o 
  -2   0   7      102.10       92.30     12.35 o 
   0   0   7      624.90      611.19     15.32 o 
   2   0   7      190.76      200.89     15.91 o 
   4   0   7      730.31      701.31     23.13 o 
  -6   1   7      176.36      189.46     11.01 o 
  -5   1   7       23.88       26.17      8.01 o 
  -4   1   7        4.28        9.91      6.77 o 
  -3   1   7       10.79       14.83      6.88 o 
  -2   1   7      544.16      524.14     11.31 o 
  -1   1   7      246.72      254.69     10.09 o 
   0   1   7       33.45       29.50      6.18 o 
   1   1   7     1462.41     1427.45     25.85 o 
   2   1   7       78.58       69.79      8.88 o 
   3   1   7        7.22       14.75      8.41 o 
   4   1   7        0.19       -1.01      8.37 o 
   5   1   7      181.95      175.87     12.35 o 
  -6   2   7      131.39      127.67     11.36 o 
  -5   2   7      160.98      175.03     10.15 o 
  -4   2   7      438.09      433.72     11.25 o 
  -3   2   7      517.06      539.94     11.65 o 
  -2   2   7      325.00      347.42      9.97 o 
  -1   2   7      232.93      232.22      8.73 o 
   0   2   7      173.93      175.42      6.92 o 
   1   2   7       29.23       29.35      6.83 o 
   2   2   7      234.03      232.85      9.28 o 
   3   2   7      448.48      451.23     13.08 o 
   4   2   7      279.47      279.01     15.04 o 
   5   2   7       14.92       12.62      9.50 o 
  -6   3   7        9.10        6.03      8.23 o 
  -5   3   7       42.75       36.21      8.14 o 
  -4   3   7        0.02        3.30      6.73 o 
  -3   3   7     1733.85     1711.78     31.66 o 
  -2   3   7        2.12       10.66      8.37 o 
  -1   3   7      336.12      346.53      9.85 o 
   0   3   7        3.50        8.19      5.13 o 
   1   3   7      301.79      311.41      9.63 o 
   2   3   7       94.83       96.71      8.32 o 
   3   3   7       22.15       16.93      7.43 o 
   4   3   7        4.53       -2.15      8.36 o 
   5   3   7      193.57      155.81     12.43 o 
  -6   4   7       15.72       29.17      9.31 o 
  -5   4   7       82.29       81.30      8.86 o 
  -4   4   7      298.30      335.16     10.89 o 
  -3   4   7       21.03       36.77      7.47 o 
  -2   4   7      621.77      644.63     12.44 o 
  -1   4   7       51.35       62.69      7.48 o 
   0   4   7       26.40       27.10      5.82 o 
   1   4   7        9.00       16.09      6.66 o 
   2   4   7      652.33      644.69     13.61 o 
   3   4   7       27.70       33.97      8.03 o 
   4   4   7       74.11       84.72      9.05 o 
   5   4   7        7.46        2.56     10.87 o 
  -6   5   7      137.92      149.78     11.68 o 
  -5   5   7      108.80      112.92     10.55 o 
  -4   5   7        0.05       -0.84      7.33 o 
  -3   5   7       60.36       53.41      7.41 o 
  -2   5   7       51.27       53.26      7.43 o 
  -1   5   7        1.94       -0.31      5.99 o 
   0   5   7      406.81      410.30      9.33 o 
   1   5   7     1108.97     1150.82     19.02 o 
   2   5   7       19.96       19.30      8.01 o 
   3   5   7      211.60      211.67     11.02 o 
   4   5   7      496.42      490.40     14.37 o 
   5   5   7        0.82        1.55      9.70 o 
  -6   6   7       44.90       53.45     10.82 o 
  -5   6   7       53.98       59.97      9.60 o 
  -4   6   7      133.30      133.12     10.34 o 
  -3   6   7      222.47      212.08     10.63 o 
  -2   6   7       21.44       10.34      7.53 o 
  -1   6   7      930.66      944.19     20.78 o 
   0   6   7       18.28       18.31      6.10 o 
   1   6   7      335.29      343.59     11.30 o 
   2   6   7       96.73       93.57      9.17 o 
   3   6   7      188.06      190.13     10.99 o 
   4   6   7      171.08      189.61     15.72 o 
   5   6   7      217.59      216.87     13.36 o 
  -6   7   7       48.39       53.50     10.57 o 
  -5   7   7      185.21      184.12     11.44 o 
  -4   7   7      117.42      127.01     10.26 o 
  -3   7   7       30.29       29.73      8.63 o 
  -2   7   7      137.41      132.02      9.47 o 
  -1   7   7      154.16      158.08      8.63 o 
   0   7   7       78.64       77.85      6.95 o 
   1   7   7      433.72      436.25     12.44 o 
   2   7   7      342.87      353.76     11.82 o 
   3   7   7       61.75       66.88      9.52 o 
   4   7   7        1.56        1.26      8.18 o 
  -6   8   7      559.72      594.69     21.79 o 
  -5   8   7        1.82        4.82      8.20 o 
  -4   8   7      182.75      170.17     10.59 o 
  -3   8   7      377.89      403.71     12.37 o 
  -2   8   7      110.13      121.14      9.47 o 
  -1   8   7      228.04      230.96     10.93 o 
   0   8   7       24.63       16.56      6.14 o 
   1   8   7       17.66       27.82     12.89 o 
   2   8   7       90.82      105.79      9.83 o 
   3   8   7      778.60      803.17     16.81 o 
   4   8   7       66.60       68.20     10.54 o 
  -6   9   7       23.71       14.78      9.82 o 
  -5   9   7      114.97      139.56     11.36 o 
  -4   9   7      134.40      112.75     10.40 o 
  -3   9   7     1021.13     1032.10     18.52 o 
  -2   9   7      480.71      471.56     12.76 o 
  -1   9   7      217.26      235.47      9.10 o 
   0   9   7       35.35       33.11      6.46 o 
   1   9   7      307.83      294.79     11.18 o 
   2   9   7        1.59       15.79      7.95 o 
   3   9   7        3.99       15.58      8.96 o 
   4   9   7       65.98       53.00     10.27 o 
  -6  10   7        5.64        7.87     17.30 o 
  -5  10   7      633.02      669.89     16.74 o 
  -4  10   7        9.34        9.92      8.03 o 
  -3  10   7      288.92      292.57     11.66 o 
  -2  10   7      155.96      148.37      9.74 o 
  -1  10   7       10.26       14.64      7.00 o 
   0  10   7        0.66        1.56      5.83 o 
   1  10   7      219.57      218.72     11.03 o 
   2  10   7       72.54       73.84      9.66 o 
   3  10   7       13.31       11.48      8.86 o 
   4  10   7       44.30       39.61     10.50 o 
  -5  11   7       39.40       48.06     10.49 o 
  -4  11   7       38.02       30.04     11.53 o 
  -3  11   7      182.54      210.06     10.90 o 
  -2  11   7      505.06      506.58     13.40 o 
  -1  11   7       16.62       14.56      7.04 o 
   0  11   7      204.98      198.50      9.68 o 
   1  11   7        4.95        8.26      7.80 o 
   2  11   7        4.33       18.41      8.51 o 
   3  11   7      849.23      872.46     21.30 o 
   4  11   7        0.70       -3.65      9.09 o 
  -5  12   7       38.12       46.99     10.67 o 
  -4  12   7       57.97       45.30      9.75 o 
  -3  12   7        2.56        0.27      9.66 o 
  -2  12   7       13.91        7.14      9.13 o 
  -1  12   7      154.50      161.17     10.64 o 
   0  12   7       26.09       14.11      6.56 o 
   1  12   7      345.67      323.24     18.24 o 
   2  12   7       97.30      109.82     10.73 o 
   3  12   7       11.46       16.28     11.08 o 
   4  12   7        1.20       -1.63     10.86 o 
  -5  13   7       50.58       61.67     10.86 o 
  -4  13   7        1.55        3.54      8.55 o 
  -3  13   7        0.40       -3.94      7.68 o 
  -2  13   7        2.45       -5.28      7.38 o 
  -1  13   7      180.32      184.50      9.61 o 
   0  13   7      664.66      681.41     12.22 o 
   1  13   7       31.60       34.53     14.61 o 
   2  13   7     1124.86     1193.99     21.14 o 
   3  13   7       72.76       64.37     10.26 o 
  -5  14   7      633.20      642.53     16.79 o 
  -4  14   7       13.57       11.51      9.09 o 
  -3  14   7      192.66      190.78     11.38 o 
  -2  14   7      468.31      477.33     13.54 o 
  -1  14   7      243.64      235.86     10.11 o 
   0  14   7      383.25      413.44     11.42 o 
   1  14   7      194.35      203.90     11.55 o 
   2  14   7       50.82       37.46      9.60 o 
   3  14   7        2.78        5.27      9.30 o 
  -4  15   7      775.48      779.97     43.00 o 
  -3  15   7       44.35       47.35      9.82 o 
  -2  15   7      407.01      444.12     21.23 o 
  -1  15   7        9.65        5.34      7.10 o 
   0  15   7        6.99       14.59      7.47 o 
   1  15   7        0.87        2.90      8.24 o 
   2  15   7        1.26        9.91      9.09 o 
   3  15   7       13.35       13.45      9.21 o 
  -4  16   7      256.70      272.69     13.16 o 
  -3  16   7      539.93      561.49     15.43 o 
  -2  16   7       81.26       81.28     10.34 o 
  -1  16   7        3.19        8.86      8.51 o 
   0  16   7      142.61      142.10      9.53 o 
   1  16   7      132.97      124.15     11.29 o 
   2  16   7       33.95       25.00      9.61 o 
   3  16   7       18.21        2.27      9.02 o 
  -4  17   7       43.58       44.68     10.76 o 
  -3  17   7      723.79      756.88     17.37 o 
  -2  17   7      616.59      604.03     15.87 o 
  -1  17   7      721.90      730.19     16.47 o 
   0  17   7       73.04       83.49      9.19 o 
   1  17   7        9.94        9.91      9.06 o 
   2  17   7      191.17      198.33     12.29 o 
  -3  18   7        1.87       -7.16      8.42 o 
  -2  18   7       48.83       51.18     10.28 o 
  -1  18   7      243.73      242.88     12.32 o 
   0  18   7       51.90       61.50     10.45 o 
   1  18   7       56.63       49.31     10.07 o 
   2  18   7       13.25       21.09      9.91 o 
  -3  19   7        1.82        8.38      9.34 o 
  -2  19   7       47.55       48.53     10.56 o 
  -1  19   7        5.80       10.32      9.22 o 
   0  19   7      898.70      884.48     18.25 o 
   1  19   7      350.22      336.22     13.65 o 
  -2  20   7      203.45      213.98     12.87 o 
  -1  20   7      291.58      282.44     14.68 o 
   0  20   7       73.23       71.30     10.87 o 
  -4   0   8     1243.53     1256.67     32.17 o 
  -2   0   8      144.26      136.92     15.70 o 
   0   0   8      106.12       99.60     22.79 o 
   2   0   8        1.94      -10.71     12.01 o 
  -4   1   8        9.58       17.89     10.07 o 
  -3   1   8      874.63      879.14     18.45 o 
  -2   1   8      586.04      586.43     15.39 o 
  -1   1   8        6.15       -3.87      8.20 o 
   0   1   8        2.13        4.47     12.12 o 
   1   1   8       61.18       48.96      9.92 o 
   2   1   8      560.91      543.25     15.92 o 
  -4   2   8        0.53       12.82     10.78 o 
  -3   2   8      292.71      301.34     13.14 o 
  -2   2   8      193.43      212.04     11.89 o 
  -1   2   8      147.12      127.94     12.13 o 
   0   2   8      222.88      222.77     24.34 o 
   1   2   8       22.52       24.65     10.53 o 
   2   2   8      136.19      149.55     14.99 o 
  -4   3   8        3.75      -10.84     10.84 o 
  -3   3   8        0.02        1.91     10.15 o 
  -2   3   8       19.29       18.94     10.28 o 
  -1   3   8      188.48      187.39     13.13 o 
   0   3   8       69.99       60.28     20.95 o 
   1   3   8      198.73      208.83     13.82 o 
   2   3   8       70.24       64.10     12.25 o 
  -4   4   8        2.05        4.65     10.56 o 
  -3   4   8        0.09       15.20     10.69 o 
  -2   4   8      322.13      330.71     14.66 o 
  -1   4   8      107.28      116.48     12.27 o 
   0   4   8       66.39       26.25     18.51 o 
   1   4   8       11.14       14.85     10.97 o 
   2   4   8      169.57      191.41     13.88 o 
  -4   5   8      459.98      447.32     17.14 o 
  -3   5   8       40.10       30.39     11.50 o 
  -2   5   8      324.68      324.68     15.18 o 
  -1   5   8       36.46       43.20     11.06 o 
   0   5   8       90.23       66.80     20.23 o 
   1   5   8        9.58       -8.95      9.57 o 
   2   5   8      268.28      253.11     14.85 o 
  -4   6   8      360.84      351.31     14.09 o 
  -3   6   8      334.21      336.35     13.41 o 
  -2   6   8      170.36      157.93     14.38 o 
  -1   6   8       94.54       99.95     11.87 o 
   0   6   8       36.77       18.38     19.47 o 
   1   6   8      125.23      123.77     12.67 o 
   2   6   8        3.62       -7.43     10.22 o 
  -4   7   8      666.41      648.62     16.66 o 
  -3   7   8      220.63      220.73     12.72 o 
  -2   7   8       20.42       27.84     10.04 o 
  -1   7   8      108.10       98.22     10.53 o 
   0   7   8       40.91       23.27     13.21 o 
   1   7   8      465.13      444.76     14.41 o 
   2   7   8       50.29       46.97     12.22 o 
  -3   8   8      115.26      107.77     15.42 o 
  -2   8   8       34.88       33.04     10.05 o 
  -1   8   8      312.74      328.75     13.30 o 
   0   8   8      324.85      362.68     37.72 o 
   1   8   8       57.25       39.49     10.39 o 
   2   8   8      228.89      236.96     13.25 o 
  -3   9   8        2.70        3.51      8.93 o 
  -2   9   8      144.47      136.72     11.82 o 
  -1   9   8      289.97      288.60     12.89 o 
   0   9   8      298.39      308.34     25.61 o 
   1   9   8        6.00       -3.53      9.54 o 
  -3  10   8       24.79       35.64     14.66 o 
  -2  10   8       25.97       39.09     10.59 o 
  -1  10   8        0.73       -4.75      8.40 o 
   0  10   8       84.74       97.06     16.22 o 
   1  10   8      417.09      406.66     14.29 o 
  -2  11   8       53.40       47.27     12.48 o 
  -1  11   8      336.02      356.80     13.67 o 
   0  11   8       17.85       11.51     14.21 o 
   1  11   8       30.69       29.15      9.92 o 
  -2  12   8        2.13        1.84      9.09 o 
  -1  12   8      118.10      122.58     13.96 o 
   0  12   8      123.44      128.88     16.91 o 
  -1  13   8       13.42        7.98     11.05 o 
                                                 
